# Supplementary material for: Directed acyclic graph kernels for structural RNA analysis
Source: BMC Bioinformatics. 2008 Jul 22;9:318. doi: 10.1186/1471-2105-9-318 (PMC2515856; doi:10.1186/1471-2105-9-318)
Supplement: Additional file 1 — A newick format file used for drawing Figure 5. Figure 5 was produced from this file using the R ape package . [file 1471-2105-9-318-S1.newi]

((((((((((((((((((((((((((((CR380957.1/31972-32081-ID_snosnR64:0.248278,(CR382122.1/1258384-1258281-ID_snosnR64:0.184211,AF064276.1/1-101-ID_snosnR64:0.184211):0.0640673):0.0710871,CR382138.1/1155285-1155378-ID_snosnR57:0.319365):0.0280676,(AP003586.1/316604-316723-ID_yybP-ykoY:0.334222,AE017257.1/202839-202737-ID_THI:0.334222):0.0132105):0.0208649,((AP003187.2/61536-61648-ID_yybP-ykoY:0.307729,(AF109909.2/85-201-ID_yybP-ykoY:0.276529,AE006268.1/10610-10511-ID_THI:0.276529):0.0312):0.035599,AE013192.1/4947-4844-ID_THI:0.343328):0.0249699):0.00594708,(((AE016833.1/44522-44622-ID_QaRNA:0.29318,AL935252.1/99249-99354-ID_THI:0.29318):0.0136568,(AP004597.1/128487-128378-ID_yybP-ykoY:0.279287,AF269819.1/1816-1718-ID_THI:0.279287):0.0275498):0.0446062,(AL445563.1/260054-259948-ID_THI:0.308493,AP004595.1/261047-260946-ID_THI:0.308493):0.04295):0.0228015):0.0152595,(((AJ505638.1/15-116-ID_snoZ157:0.288063,AF317993.1/1-96-ID_snoZ157:0.288063):0.0365492,AP004597.1/125397-125506-ID_THI:0.324612):0.0595379,AJ276575.1/9-100-ID_snoR38:0.38415):0.00535485):0.0171582,((AJ575660.1/49218-49297-ID_snosnR61:0.319941,AF250841.1/18857-18939-ID_snoHBII-85:0.319941):0.0526035,(AF317941.1/1-96-ID_snoZ152:0.3397,AF317995.1/1-111-ID_snoZ152:0.3397):0.0328435):0.0341187):0.00214127,((((((((AE010545.1/3316-3227-ID_gcvT:0.331269,((AE010547.1/5644-5538-ID_S_box:0.277706,(AL139075.2/104313-104417-ID_THI:0.262962,AE016999.1/106602-106704-ID_THI:0.262962):0.0147438):0.0383979,AP003191.2/70270-70167-ID_THI:0.316104):0.0151653):0.01208,((AE008441.1/13586-13488-ID_THI:0.274649,AE015938.1/273488-273596-ID_THI:0.274649):0.046546,M30199.1/68-167-ID_5S_rRNA:0.321195):0.0221545):0.0209862,AE010577.1/3358-3260-ID_S_box:0.364336):0.0113968,((((AE016955.1/241328-241238-ID_THI:0.283772,AE014229.1/2499-2401-ID_THI:0.283772):0.0229428,AP004597.1/219374-219477-ID_THI:0.306715):0.0283909,((BX842644.1/199513-199421-ID_THI:0.257253,AE007789.1/9122-9015-ID_THI:0.257253):0.0507108,AE010479.1/12991-12886-ID_THI:0.307964):0.0271424):0.0255718,(AP004594.1/205048-204933-ID_THI:0.342892,AE016955.1/248631-248543-ID_THI:0.342892):0.017786):0.0150545):0.00575432,((((AE004243.1/10079-10208-ID_ykoK:0.278656,(AP003584.1/118642-118546-ID_THI:0.274922,X01950.1/1-117-ID_5S_rRNA:0.274922):0.00373375):0.0424787,(L36586.1/1-125-ID_U22:0.249016,U40654.1/2537-2662-ID_U22:0.249016):0.072118):0.0133392,AL935252.1/202700-202607-ID_THI:0.334474):0.0254299,((AE014215.1/8470-8571-ID_yybP-ykoY:0.309004,AY372453.1/27964-28063-ID_THI:0.309004):0.0214741,((BX572094.1/147473-147375-ID_THI:0.262857,AE014913.1/8949-8849-ID_THI:0.262857):0.034455,AE016968.1/6411-6516-ID_THI:0.297311):0.0331671):0.029425):0.0215832):0.0067887,((U32782.1/8310-8397-ID_THI:0.334139,AE012901.1/6754-6860-ID_THI:0.334139):0.015525,AL445564.1/265255-265358-ID_THI:0.349665):0.038611):0.0120722,((((((AJ490459.1/1-96-ID_snoZ200:0.251918,AF325827.1/1344-1451-ID_yybP-ykoY:0.251918):0.0366273,AF317965.1/3-92-ID_U43:0.288546):0.0160871,K02357.1/4-122-ID_U5:0.304633):0.0194069,Z28081.1/853-955-ID_snoR38:0.32404):0.0256419,Z99124.2/158222-158117-ID_yybP-ykoY:0.349682):0.0314693,((AE014241.1/16113-16017-ID_Purine:0.321564,AE007476.1/6452-6548-ID_Purine:0.321564):0.035919,AJ429536.1/1-107-ID_snoR71:0.357484):0.0236675):0.0191967):0.00512132,(((((((AF357393.1/1-105-ID_snoACA33:0.296824,AP005345.1/54245-54147-ID_THI:0.296824):0.022461,AC023950.6/158570-158435-ID_snoACA1:0.319285):0.0213934,(AL824707.7/136518-136388-ID_U92:0.304069,BX842649.1/277414-277318-ID_THI:0.304069):0.036609):0.0304477,((AC011749.2/64633-64502-ID_snoACA20:0.337586,((((AL929554.20/7608-7693-ID_U62:0.241848,AJ490420.1/1-84-ID_U34:0.241848):0.0429795,AJ307929.1/7-102-ID_snoR30:0.284828):0.0233148,AE015564.1/7871-7983-ID_S15:0.308143):0.016551,AE005405.1/41-163-ID_yybP-ykoY:0.324694):0.0128922):0.00403529,AE015938.1/76711-76816-ID_yybP-ykoY:0.341621):0.0295047):0.0130012,(((AE007529.1/66-225-ID_glmS:0.313707,(AJ490482.1/2-99-ID_snoZ118:0.297242,AE016935.1/279858-279954-ID_THI:0.297242):0.016465):0.0357835,(AP005277.1/126356-126465-ID_THI:0.311803,AE016935.1/265475-265571-ID_THI:0.311803):0.037687):0.0203328,((U32720.1/1366-1454-ID_THI:0.286888,AE006165.1/9171-9068-ID_THI:0.286888):0.0673698,AE003664.2/78699-78837-ID_U4:0.354258):0.0155651):0.0143044):0.0114103,(((AC124254.5/29323-29197-ID_snoACA25:0.353851,((((AE007806.1/8808-8702-ID_THI:0.295849,((AE014230.1/102-191-ID_THI:0.237343,AE014626.1/5916-5808-ID_THI:0.237343):0.021345,AE001547.1/1336-1446-ID_THI:0.258688):0.0371612):0.0220022,AE015942.1/58651-58542-ID_THI:0.317851):0.0130466,(AE015936.1/222874-222760-ID_THI:0.308441,AE017266.1/253092-253204-ID_THI:0.308441):0.0224565):0.0111953,AE010536.1/2776-2673-ID_THI:0.342093):0.0117579):0.022274,((((AY220694.1/1-104-ID_snoR44_J54:0.301143,L43910.1/323-456-ID_Intron_gpII:0.301143):0.032889,(((AF029248.1/20255-20383-ID_Corona_package:0.246892,(AP005086.1/289389-289519-ID_yybP-ykoY:0.233017,X03680.1/3159-3308-ID_5_8S_rRNA:0.233017):0.0138748):0.0209974,AL766851.1/11027-10882-ID_RFN:0.267889):0.0437923,(AP001516.1/103625-103731-ID_THI:0.288956,AJ505639.1/22-116-ID_snoR30:0.288956):0.0227259):0.02235):0.0110507,((M16495.1/2120-2233-ID_THI:0.283967,(Z99112.2/3782-3883-ID_THI:0.252079,AE005876.1/3727-3622-ID_THI:0.252079):0.0318873):0.0488163,((AP003364.3/147484-147382-ID_THI:0.272433,AE013024.1/1-102-ID_RFN:0.272433):0.032272,(AL766847.1/1-103-ID_RFN:0.252692,AL939108.1/337004-336876-ID_RFN:0.252692):0.052013):0.0280786):0.0122991):0.0188722,((AE016785.1/288775-288889-ID_THI:0.308543,M68929.1/7762-7915-ID_Intron_gpII:0.308543):0.0384755,(BX572095.1/178356-178459-ID_THI:0.311745,AP005217.1/259663-259772-ID_THI:0.311745):0.035273):0.0169359):0.0121708):0.0096457,(((AL672115.1/15647-15763-ID_THI:0.323261,((AE009203.1/4053-3942-ID_THI:0.274859,AF004408.1/427-558-ID_THI:0.274859):0.0324033,AP005280.2/150221-150333-ID_THI:0.307263):0.0159981):0.0264936,X69332.1/1-142-ID_U1:0.349754):0.0206431,AF264948.1/14680-14561-ID_THI:0.370397):0.0153733):0.00976673):0.00410879,(((((AJ609427.1/1-137-ID_snoACA2:0.320103,(AE015710.1/12073-11979-ID_THI:0.30141,(AE017200.1/98337-98247-ID_THI:0.274659,AE010000.1/5636-5540-ID_THI:0.274659):0.0267505):0.0186933):0.0148667,AF109218.1/4405-4502-ID_THI:0.33497):0.0335488,(AF078790.1/13642-13757-ID_SL2:0.29526,AE010002.1/2251-2354-ID_yybP-ykoY:0.29526):0.0732583):0.0154861,(AE017000.1/121009-121112-ID_THI:0.348812,AJ002571.1/43977-43865-ID_THI:0.348812):0.0351919):0.00843021,((X54035.1/52-153-ID_THI:0.323485,AP001512.1/20234-20342-ID_THI:0.323485):0.0300183,AP004595.1/78821-78718-ID_THI:0.353504):0.0389309):0.00721171):0.00582266):0.00333491):0.00666663,((((((((AY220739.1/4842-4940-ID_BTE:0.20772,AF218798.2/4817-4938-ID_BTE:0.20772):0.0638092,AF235167.1/4816-4915-ID_BTE:0.271529):0.0481492,M36008.1/959-1112-ID_5_8S_rRNA:0.319678):0.0203763,((U70060.1/1239-1321-ID_CAESAR:0.221449,U70060.1/1339-1423-ID_CAESAR:0.221449):0.0591308,BX571861.1/7126-7022-ID_THI:0.28058):0.059474):0.0195993,((AF016400.1/574-664-ID_snoTBR5:0.29343,AF168732.1/1-90-ID_snoTBR5:0.29343):0.0494625,(AL162740.13/8947-9079-ID_U66:0.285773,AE017040.1/281858-281743-ID_THI:0.285773):0.057119):0.0167611):0.027826,(((((AB076043.1/1872-1973-ID_BTE:0.290885,U64312.1/2271-2374-ID_THI:0.290885):0.0432387,(AE016874.1/27758-27654-ID_THI:0.293288,AF053588.1/116-223-ID_U6:0.293288):0.0408352):0.00959951,AE017152.1/157588-157680-ID_THI:0.343723):0.0298015,(((AF357386.1/1-126-ID_snoACA58:0.255803,AE006092.1/9479-9578-ID_SRP_bact:0.255803):0.068608,AE011282.1/7576-7478-ID_THI:0.324412):0.0222573,(X96656.1/1-72-ID_U57:0.319559,AE014730.1/8718-8610-ID_THI:0.319559):0.0271103):0.0268559):0.00797597,((((AE002554.1/2672-2573-ID_THI:0.269198,AE014671.1/10278-10182-ID_THI:0.269198):0.0469494,(Z82044.1/19193-19300-ID_THI:0.280374,BX321856.1/50120-50227-ID_THI:0.280374):0.0357734):0.0343173,(AE009607.1/63-169-ID_THI:0.29978,AP005084.1/128021-127914-ID_THI:0.29978):0.0506847):0.0148042,((AE016792.1/163969-163863-ID_THI:0.220473,AE009258.1/7675-7777-ID_THI:0.220473):0.073881,AY316746.1/2276-2378-ID_THI:0.294354):0.0709149):0.0162317):0.00597888):0.0194799,(((((X61221.1/661-790-ID_snoACA20:0.296627,AP003190.2/118314-118418-ID_THI:0.296627):0.048608,(M73546.1/221-329-ID_THI:0.282753,AE017006.1/104897-105002-ID_THI:0.282753):0.0624815):0.0254491,(AF104225.1/570-680-ID_THI:0.306572,AK120238.1/2075-2184-ID_THI:0.306572):0.0641111):0.00789672,BX640423.1/313922-313811-ID_THI:0.37858):0.00829455,(((AL391146.1/51360-51447-ID_U54:0.287016,AE006074.1/48-140-ID_THI:0.287016):0.0207988,AE015685.1/10697-10614-ID_THI:0.307815):0.019099,AP003194.2/209972-209870-ID_THI:0.326914):0.0599611):0.0200846):0.0030894,(((AJ236935.1/1104-969-ID_snoACA1:0.380738,(((AC098709.3/37074-36935-ID_snoACA4:0.326658,((AF279106.2/41735-41832-ID_THI:0.251708,AE016745.1/27312-27213-ID_THI:0.251708):0.035397,AE007380.1/3446-3534-ID_THI:0.287105):0.0395528):0.0275676,((AE008184.1/8540-8430-ID_THI:0.292365,AE016750.1/293855-293964-ID_THI:0.292365):0.0376172,X52298.1/2-113-ID_5S_rRNA:0.329982):0.0242437):0.0181617,(AE016836.1/195900-195996-ID_THI:0.259162,AK119882.1/1-98-ID_THI:0.259162):0.113225):0.00835037):0.0132632,(AP003187.2/239890-239991-ID_THI:0.366013,AP005331.1/182283-182408-ID_THI:0.366013):0.0279877):0.00370356,AE007651.1/7649-7751-ID_THI:0.397704):0.0123446):0.0054217):0.00522867,((AY232553.1/1231-1344-ID_K_chan_RES:0.334074,AE016928.1/199416-199321-ID_THI:0.334074):0.0451211,(AJ609461.1/1-133-ID_snoACA25:0.345467,AC012291.11/20685-20802-ID_snoACA25:0.345467):0.0337276):0.0415046):0.00243059,(((((((AE015545.1/1265-1436-ID_Lysine:0.258435,AE013149.1/9167-9356-ID_Lysine:0.258435):0.0577095,(M93419.1/332-511-ID_Lysine:0.28824,BX927152.1/148798-148691-ID_THI:0.28824):0.027905):0.0211371,(AE017028.1/200117-200298-ID_Lysine:0.305911,AL445066.1/239884-239777-ID_THI:0.305911):0.0313711):0.0172026,AE001799.1/20444-20268-ID_Lysine:0.354485):0.0130064,(AP000995.2/82486-82594-ID_THI:0.28971,AP000996.2/4623-4515-ID_THI:0.28971):0.0777811):0.0030179,(AE014729.1/1422-1319-ID_THI:0.314034,AP002998.2/95169-95056-ID_THI:0.314034):0.0564745):0.0301198,(((AL591793.1/152515-152628-ID_THI:0.317621,X58290.1/119-234-ID_5_8S_rRNA:0.317621):0.0433117,(AE017241.1/138845-138735-ID_THI:0.282829,AD000014.1/41361-41472-ID_THI:0.282829):0.0781038):0.0192539,(AE001862.1/178389-178274-ID_THI:0.333037,AE012168.1/3092-3260-ID_RFN:0.333037):0.0471496):0.0204417):0.022501):0.00745156,(((D90905.1/19953-19832-ID_ykkC-yxkD:0.360417,AE007856.1/5090-5262-ID_Lysine:0.360417):0.0554229,((((AC116119.12/257476-257604-ID_snoACA33:0.291325,AB061840.1/3761-3890-ID_snoACA33:0.291325):0.0777873,AL627205.12/140769-140961-ID_snoACA47:0.369112):0.0306872,((AE016746.1/110388-110533-ID_yybP-ykoY:0.35698,((AE006360.1/976-840-ID_RFN:0.313724,AE014142.1/1906-2030-ID_RFN:0.313724):0.00416198,U27202.1/210-335-ID_RFN:0.317886):0.0390935):0.0326376,((AL596164.1/123476-123581-ID_THI:0.336412,AP003190.2/76046-75937-ID_THI:0.336412):0.023396,AE017166.1/115998-115896-ID_THI:0.359809):0.0298086):0.0101823):0.00706351,(((AJ609483.1/1-129-ID_snoACA26:0.330974,AE017179.1/109208-109098-ID_THI:0.330974):0.0247368,X58844.1/2-130-ID_U4:0.35571):0.0222577,(AL078581.11/71236-71370-ID_snoACA2:0.334503,AL662817.11/27646-27507-ID_U65:0.334503):0.043465):0.0288949):0.00897703):0.00560853,((((AY122080.1/193-344-ID_Hsp90_CRE:0.348742,AE005630.1/10597-10437-ID_sroH:0.348742):0.0276511,((AP005029.1/99872-99714-ID_Cobalamin:0.313611,AF169230.1/225-380-ID_5_8S_rRNA:0.313611):0.0456457,(AP001513.1/225753-225867-ID_THI:0.320602,U81371.1/247-152-ID_THI:0.320602):0.0386547):0.0171359):0.017325,((AC012119.8/92875-93023-ID_U67:0.344068,(X99212.1/685-824-ID_5_8S_rRNA:0.305108,AF403508.1/235-389-ID_5_8S_rRNA:0.305108):0.0389595):0.0249934,(((AE002556.2/9004-9107-ID_THI:0.278401,M21017.1/2722-2844-ID_5_8S_rRNA:0.278401):0.0408255,(AF158724.1/274-427-ID_5_8S_rRNA:0.268461,M14649.1/2015-2169-ID_5_8S_rRNA:0.268461):0.0507665):0.021963,AF223571.1/210-358-ID_5_8S_rRNA:0.34119):0.0278714):0.0246562):0.0142129,((((AF217503.1/595-688-ID_THI:0.309361,AC084406.7/91434-91300-ID_THI:0.309361):0.0536238,AE017178.1/187260-187147-ID_THI:0.362985):0.00498787,((AE015414.1/5697-5597-ID_THI:0.282156,BX248356.1/234808-234920-ID_THI:0.282156):0.0413325,AJ414158.1/174343-174468-ID_THI:0.323488):0.0444851):0.0287281,(AE015411.1/3734-3625-ID_OxyS:0.241173,AE008893.1/114-3-ID_OxyS:0.241173):0.155529):0.0112293):0.0135179):0.00913289):0.00456008,(AJ609485.1/1-127-ID_snoACA45:0.391647,AE013112.1/9358-9256-ID_THI:0.391647):0.0434949):0.00240269,(((((((((((((((((((AE016903.1/14462-14363-ID_snosnR64:0.259333,AF016400.1/448-527-ID_snoTBR7:0.259333):0.0330552,((((AC078839.4/60990-61073-ID_snoZ163:0.214922,AL591980.1/89597-89491-ID_S_box:0.214922):0.0298465,AP001518.1/300422-300310-ID_S_box:0.244768):0.0310573,((AJ532501.1/1-105-ID_snoZ268:0.243322,(Z99111.2/15242-15342-ID_S_box:0.233134,AE017205.1/106071-105970-ID_yybP-ykoY:0.233134):0.010188):0.0185824,AP001510.1/4530-4629-ID_THI:0.261904):0.0139209):0.0125331,(AP004597.1/118941-119041-ID_S_box:0.261804,AL591973.1/137133-137235-ID_S_box:0.261804):0.0265539):0.00402984):0.0110036,Z99109.2/169069-168952-ID_S_box:0.303392):0.00496981,((AP004600.1/266413-266303-ID_S_box:0.222356,AP004828.1/56121-56010-ID_S_box:0.222356):0.036597,AP001518.1/137068-136956-ID_S_box:0.258953):0.0494087):0.0145494,(BX321858.1/45005-45113-ID_gcvT:0.264746,(AJ532502.1/1-104-ID_snoZ268:0.204113,AF295529.1/5361-5441-ID_snoZ37:0.204113):0.0606322):0.0581654):0.00964805,((((AE017005.1/149900-149799-ID_gcvT:0.237548,AE016806.1/33242-33376-ID_gcvT:0.237548):0.047419,((AL591983.1/96176-96058-ID_S_box:0.252097,AE016744.1/15971-16071-ID_S_box:0.252097):0.0214818,AL935253.1/180146-180248-ID_yybP-ykoY:0.273579):0.0113878):0.0100376,((AY220693.1/1-99-ID_snoR44_J54:0.22204,X16843.1/1490-1576-ID_Vimentin3:0.22204):0.0313766,(((AF317952.1/1-90-ID_snoR31_Z110_Z27:0.142322,AJ240070.1/1-95-ID_snoR31_Z110_Z27:0.142322):0.0569333,Z75112.1/2-111-ID_U15:0.199255):0.0319122,AJ240068.1/1-85-ID_snoZ37:0.231167):0.0222491):0.0415881):0.0251845,((AF326226.1/1-81-ID_snoR21:0.250973,CR382139.1/225868-225947-ID_U27:0.250973):0.0315713,AJ010668.1/1-72-ID_U82:0.282544):0.0376449):0.01237):0.0124213,((((CR543861.1/1990073-1989965-ID_gcvT:0.279004,((AE006044.1/6045-6135-ID_gcvT:0.22427,AB013389.1/56436-56523-ID_U15:0.22427):0.031566,AE015530.1/8809-8928-ID_gcvT:0.255837):0.023167):0.00813746,(((AE009691.1/7488-7590-ID_gcvT:0.2265,M36152.1/2-117-ID_5S_rRNA:0.2265):0.016949,X75615.1/8-118-ID_5S_rRNA:0.24345):0.00877434,X15245.1/36-152-ID_5S_rRNA:0.252224):0.0349171):0.0327265,BX950851.1/2645129-2645034-ID_gcvT:0.319867):0.0130762,V01197.1/6897-6989-ID_Retro_dr1:0.332944):0.0120367):0.0107376,((((AJ276209.1/792-890-ID_gcvT:0.211939,CR522870.1/1448610-1448703-ID_gcvT:0.211939):0.0651065,(AE016871.1/84454-84556-ID_ykkC-yxkD:0.24519,AF070520.1/2088-2190-ID_THI:0.24519):0.031855):0.0436451,((AP001516.1/246305-246211-ID_gcvT:0.23358,D84432.1/169999-170100-ID_gcvT:0.23358):0.0246042,AP004599.1/137225-137134-ID_gcvT:0.258184):0.0625064):0.0279856,(AE016747.1/182196-182375-ID_Lysine:0.320564,(AE016750.1/132874-132778-ID_S_box:0.261277,AE015940.1/248618-248510-ID_S_box:0.261277):0.0592865):0.0281117):0.00704235):0.0124013,(((((AE010545.1/3397-3317-ID_gcvT:0.167393,AP003190.2/169771-169693-ID_gcvT:0.167393):0.0470755,AE015942.1/292435-292345-ID_gcvT:0.214469):0.0479398,U32770.1/3645-3566-ID_gcvT:0.262408):0.067854,AE013002.1/8645-8535-ID_gcvT:0.330262):0.021883,(((((AP003362.3/263674-263577-ID_gcvT:0.188322,AE017326.1/175321-175412-ID_gcvT:0.188322):0.0787305,AC104966.4/51221-51291-ID_GAIT:0.267053):0.0276785,(AF001689.1/3146-3209-ID_U42:0.252526,AE016960.1/296476-296583-ID_THI:0.252526):0.042206):0.0316144,X04465.1/116516-116403-ID_Intron_gpII:0.326346):0.0133876,(AE013139.1/7699-7613-ID_gcvT:0.301022,AE006566.1/2851-2932-ID_gcvT:0.301022):0.038711):0.0124119):0.015974):0.00674233,(BX897699.1/1435871-1435783-ID_gcvT:0.373514,((((((AC069285.8/146535-146456-ID_snoU2_19:0.23809,U43523.1/3405-3479-ID_CAESAR:0.23809):0.0520945,AP001512.1/200657-200766-ID_S_box:0.290184):0.0368757,(((((AL132709.5/167225-167151-ID_sno_14q_I_II:0.208533,AP004596.1/197999-197893-ID_S_box:0.208533):0.0188895,M58319.1/196-282-ID_tRNA:0.227423):0.0518416,(AF027868.1/5245-5154-ID_S_box:0.264522,AL596165.1/180914-180814-ID_S_box:0.264522):0.0147421):0.0233464,(AP001510.1/12492-12388-ID_S_box:0.263595,AP004604.1/167020-166901-ID_S_box:0.263595):0.039016):0.0100271,((((((AE007776.1/3380-3272-ID_S_box:0.165331,AE007608.1/12720-12617-ID_S_box:0.165331):0.0580885,(AE007554.1/96-198-ID_S_box:0.185847,AE007691.1/7901-8001-ID_S_box:0.185847):0.0375725):0.0201819,(Z99123.2/188544-188650-ID_S_box:0.218855,AP004824.1/261550-261653-ID_S_box:0.218855):0.0247464):0.0259139,((Z99120.2/150201-150095-ID_S_box:0.179886,AE013132.1/12640-12541-ID_S_box:0.179886):0.046165,AE007783.1/7014-6904-ID_S_box:0.22605):0.0434648):0.00453553,(AL591974.1/109385-109266-ID_S_box:0.264469,AP004603.1/162173-162282-ID_S_box:0.264469):0.00958177):0.00486332,(AJ000974.1/281-386-ID_S_box:0.204908,AE007573.1/4052-3947-ID_S_box:0.204908):0.0740066):0.0337234):0.0144222):0.0127707,X86563.2/124917-124799-ID_Intron_gpII:0.33983):0.00962886,((AL928701.7/19905-19959-ID_UnaL2:0.30014,AE012997.1/6989-7110-ID_yybP-ykoY:0.30014):0.0130876,((Z99123.2/187154-187260-ID_S_box:0.248324,U15659.1/246-176-ID_tRNA:0.248324):0.0417009,(X14848.1/5139-5066-ID_tRNA:0.209524,X56006.1/1-72-ID_tRNA:0.209524):0.0805004):0.0232032):0.0362317):0.0197102,AL591976.1/242770-242867-ID_S_box:0.369169):0.00434497):0.00134724):0.00841174,(AE013027.1/8323-8427-ID_ykkC-yxkD:0.34639,((BX321864.1/214421-214524-ID_ykkC-yxkD:0.254844,AL646057.1/132458-132357-ID_THI:0.254844):0.0819518,AB118748.1/319-422-ID_THI:0.336795):0.00959438):0.0368837):0.00327915,(((((AP003142.2/100157-100305-ID_mir-399:0.268063,AE014122.1/13296-13200-ID_SRP_bact:0.268063):0.060957,M37339.1/618-707-ID_THI:0.329019):0.0209601,(((AF262038.1/28916-28852-ID_snoR79:0.279831,AF463517.1/1097-1169-ID_CAESAR:0.279831):0.0312612,AP004172.1/250747-250650-ID_THI:0.311093):0.00454068,(AE008564.1/13544-13464-ID_THI:0.291858,AE016921.1/114001-113907-ID_THI:0.291858):0.0237754):0.0343462):0.00418657,(((((AJ429609.1/1-87-ID_snoR72:0.244175,AE016744.1/250277-250176-ID_THI:0.244175):0.038135,AJ224027.1/1-88-ID_U79:0.28231):0.0187178,(AF159126.1/64-192-ID_Corona_package:0.251696,M33642.1/428-524-ID_THI:0.251696):0.0493318):0.0128273,AE007789.1/11572-11662-ID_THI:0.313856):0.00883898,AL590346.1/40100-40217-ID_mir-166:0.322695):0.0314716):0.0166773,(((((AY355253.1/1-86-ID_Rhino_CRE:0.263977,AY355195.1/1-86-ID_Rhino_CRE:0.263977):0.019544,((AY355187.1/1-86-ID_Rhino_CRE:0.210989,AY355218.1/1-86-ID_Rhino_CRE:0.210989):0.0439387,AY355216.1/1-86-ID_Rhino_CRE:0.254927):0.0285942):0.026167,(AE016982.1/52590-52668-ID_C0299:0.259139,D64004.1/130312-130407-ID_THI:0.259139):0.0505495):0.013807,AY355267.1/1-86-ID_Rhino_CRE:0.323495):0.0324087,AY355260.1/1-86-ID_Rhino_CRE:0.355904):0.0149392):0.0157091):0.0165577,((AE015942.1/117166-117273-ID_gcvT:0.334129,X04465.1/4746-4826-ID_Intron_gpII:0.334129):0.0406011,(AE015944.1/267219-267117-ID_S_box:0.26822,AP004595.1/126926-127031-ID_S_box:0.26822):0.106511):0.0283801):0.00183532,(((((((AE008071.1/8587-8502-ID_gcvT:0.149204,AL591787.1/222640-222555-ID_gcvT:0.149204):0.0301125,AE005997.1/1861-1775-ID_gcvT:0.179317):0.0076945,AE016922.1/90941-90851-ID_gcvT:0.187011):0.0562752,BX572605.1/160670-160756-ID_gcvT:0.243287):0.00725289,((AP005956.1/18392-18478-ID_gcvT:0.173514,BX640445.1/160210-160126-ID_gcvT:0.173514):0.0627858,(AE006003.1/9660-9572-ID_gcvT:0.195814,CR543861.1/1990167-1990077-ID_gcvT:0.195814):0.0404858):0.0142399):0.0536381,(AP002996.2/13144-13230-ID_gcvT:0.282298,AE012834.1/3852-3958-ID_S_box:0.282298):0.0218797):0.0822085,(AC145510.2/122254-122304-ID_UnaL2:0.364202,(((AL928834.15/187161-187215-ID_UnaL2:0.278814,AB027572.1/1941-1862-ID_Intron_gpII:0.278814):0.0118135,AE015940.1/18048-17945-ID_S_box:0.290628):0.0440921,AP004601.1/38307-38208-ID_S_box:0.33472):0.0294821):0.0221845):0.0185593):0.00325096,((((((AE015942.1/292344-292250-ID_gcvT:0.204296,AE017152.1/58537-58646-ID_gcvT:0.204296):0.0378987,AE007658.1/8894-8810-ID_gcvT:0.242195):0.0837153,(((AP005079.1/55102-55198-ID_gcvT:0.260433,CR522870.1/1448704-1448793-ID_gcvT:0.260433):0.029334,BX321858.1/45114-45207-ID_gcvT:0.289768):0.0138235,AP003190.2/169692-169599-ID_gcvT:0.303591):0.0223191):0.0456967,(AY169804.1/341-424-ID_HIV_GSL3:0.274594,AF028568.1/1-85-ID_HIV_GSL3:0.274594):0.0970123):0.0106013,(((AP005956.1/18481-18576-ID_gcvT:0.289245,AE008071.1/8501-8413-ID_gcvT:0.289245):0.0533485,AE008417.1/5102-5190-ID_gcvT:0.342593):0.0152076,(((AE017311.1/207809-207719-ID_gcvT:0.250906,AE013139.1/7801-7700-ID_gcvT:0.250906):0.0495365,AE011751.1/9456-9347-ID_gcvT:0.300443):0.0158297,AP003015.2/179374-179460-ID_gcvT:0.316272):0.0415285):0.0244074):0.0209364,AE016917.1/68334-68236-ID_gcvT:0.403144):0.00505203):0.00357199,((U56340.1/68-151-ID_HIV_GSL3:0.364861,(AL596181.10/71072-71001-ID_U49:0.265483,AB014878.1/886-973-ID_sno_14q_I_II:0.265483):0.0993773):0.00721416,(AF168734.1/1-75-ID_snoTBR7:0.107207,Z50171.1/339-410-ID_snoTBR7:0.107207):0.264867):0.0396935):0.00464758,((((((BX640445.1/160122-160016-ID_gcvT:0.249974,AE001820.1/156-35-ID_RFN:0.249974):0.0856015,(((AP003015.2/179461-179552-ID_gcvT:0.241625,AE000516.2/79183-79076-ID_gcvT:0.241625):0.0540945,AP005045.1/132330-132217-ID_THI:0.295719):0.026961,AL939108.1/255442-255325-ID_gcvT:0.32268):0.012895):0.0326342,AE016922.1/90836-90738-ID_gcvT:0.368209):0.0184009,(AP001509.1/144978-144875-ID_ykkC-yxkD:0.343745,(AP005370.1/22351-22449-ID_THI:0.316344,AE001747.1/6884-6993-ID_THI:0.316344):0.0274008):0.0428653):0.00930196,(((BX321864.1/214203-214101-ID_ykkC-yxkD:0.312849,Z99123.2/178321-178219-ID_ykkC-yxkD:0.312849):0.0403343,(BX571660.1/22706-22807-ID_ykkC-yxkD:0.29155,BX569692.1/338223-338321-ID_ykkC-yxkD:0.29155):0.0616342):0.0280098,(AP005218.1/242370-242259-ID_THI:0.259778,BX248354.1/27456-27566-ID_THI:0.259778):0.121415):0.0147185):0.00476301,(AB016894.1/3319-3421-ID_ykkC-yxkD:0.334235,AP006571.1/119611-119499-ID_ykkC-yxkD:0.334235):0.0664405):0.0157411):0.014832,AE013002.1/8534-8441-ID_gcvT:0.431248):0.0014762,(((((((((AE008693.1/184-310-ID_Thr_leader:0.32296,AJ536284.1/1-112-ID_snoZ279:0.32296):0.0200765,((AE016904.1/38243-38145-ID_snosnR60_Z15:0.292316,X67711.2/2410-2494-ID_snoZ196:0.292316):0.0415182,(Z66493.2/2920-3005-ID_Tymo_tRNA-like:0.275589,(AF404073.1/70-162-ID_Hammerhead_1:0.266788,X52392.1/2273-2345-ID_tRNA:0.266788):0.00880122):0.0582445):0.00920227):0.0279579,((((AE016917.1/68424-68339-ID_gcvT:0.296924,(AE000516.2/79275-79185-ID_gcvT:0.255483,AP005032.1/102031-102127-ID_gcvT:0.255483):0.0414408):0.0187008,(AJ301559.2/6784-6876-ID_gcvT:0.241668,(AE017232.1/187012-187109-ID_gcvT:0.127276,BX842577.1/344356-344453-ID_gcvT:0.127276):0.114392):0.0739568):0.0214631,(((AF035202.1/598-681-ID_Tymo_tRNA-like:0.224956,(AF035198.1/571-654-ID_Tymo_tRNA-like:0.182113,AF035636.1/614-699-ID_Tymo_tRNA-like:0.182113):0.042844):0.0475425,AF035200.1/578-659-ID_Tymo_tRNA-like:0.272499):0.0302971,M58311.1/2-83-ID_Tymo_tRNA-like:0.302796):0.0342915):0.0173073,AB047329.1/9674-9762-ID_Rubella_3:0.354395):0.0165989):0.0111661,(AE016869.1/178989-179107-ID_yybP-ykoY:0.33907,(BX248358.1/90582-90421-ID_yybP-ykoY:0.306862,M34769.1/10-105-ID_5S_rRNA:0.306862):0.0322083):0.0430897):0.00991362,(AJ277556.1/2880-2963-ID_Tymo_tRNA-like:0.354425,(AF035633.1/1296-1379-ID_Tymo_tRNA-like:0.306569,((J04374.1/6247-6330-ID_Tymo_tRNA-like:0.207287,AF035402.1/1622-1704-ID_Tymo_tRNA-like:0.207287):0.0820741,(J04375.1/6130-6211-ID_Tymo_tRNA-like:0.275518,(M58314.1/2-79-ID_Tymo_tRNA-like:0.195818,M15284.1/14-96-ID_Tymo_tRNA-like:0.195818):0.0797002):0.0138429):0.017208):0.0478554):0.0376491):0.0186036,((AL939120.1/174742-174619-ID_ydaO-yuaA:0.34839,AF080083.1/1551-1683-ID_Intron_gpII:0.34839):0.0572177,(AC000159.6/81460-81569-ID_mir-192:0.337928,AL646061.1/184783-184648-ID_yybP-ykoY:0.337928):0.0676793):0.00506997):0.0145105,((((AE013975.1/6631-6513-ID_Thr_leader:0.325935,AE013968.1/546-637-ID_THI:0.325935):0.014228,(M10393.1/122-16-ID_Thr_leader:0.223059,AE016798.1/246761-246641-ID_Thr_leader:0.223059):0.117104):0.0648019,((((AC004130.1/61046-61116-ID_U56:0.222987,AL135844.9/13971-13900-ID_U56:0.222987):0.098507,M10217.1/9797-9871-ID_tRNA:0.321494):0.0342622,Y08501.2/135699-135828-ID_Intron_gpII:0.355756):0.0240934,((((X62861.1/3-124-ID_5S_rRNA:0.266484,(M34771.1/2-116-ID_5S_rRNA:0.226938,AL445066.1/280290-280410-ID_5S_rRNA:0.226938):0.039547):0.0180824,((X07692.1/700-821-ID_5S_rRNA:0.224085,(D10530.1/1-120-ID_5S_rRNA:0.191773,X06104.1/1-119-ID_5S_rRNA:0.191773):0.032313):0.0310657,M32450.1/1-119-ID_5S_rRNA:0.255151):0.0294158):0.0279342,((((((M35573.1/1-119-ID_5S_rRNA:0.170099,M35571.1/1-119-ID_5S_rRNA:0.170099):0.0266373,(D00062.1/1-121-ID_5S_rRNA:0.140524,M35572.1/1-119-ID_5S_rRNA:0.140524):0.0562128):0.0381862,(X00864.1/1-119-ID_5S_rRNA:0.22561,M36310.1/2-120-ID_5S_rRNA:0.22561):0.00931293):0.0117877,((M36307.1/1-119-ID_5S_rRNA:0.09191,M36308.1/1-119-ID_5S_rRNA:0.09191):0.120939,X06103.1/1-119-ID_5S_rRNA:0.212848):0.0338622):0.0254276,(D10526.1/1-121-ID_5S_rRNA:0.212867,D10528.1/1-121-ID_5S_rRNA:0.212867):0.0592707):0.0153008,(M16531.1/2-121-ID_5S_rRNA:0.218613,(M25115.1/1-122-ID_5S_rRNA:0.209567,M28984.1/1-119-ID_5S_rRNA:0.209567):0.00904626):0.0688263):0.0250621):0.0317138,M16530.1/8-123-ID_5S_rRNA:0.344215):0.035634):0.0251158):0.000536501,(((((AL162754.2/59297-59394-ID_gcvT:0.245438,U52534.1/118-289-ID_VA:0.245438):0.114512,(X02731.1/3-119-ID_5S_rRNA:0.345165,(X72588.1/6990-7093-ID_5S_rRNA:0.317805,M34758.1/2-116-ID_5S_rRNA:0.317805):0.0273598):0.0147846):0.0299469,((((((AP001516.1/246210-246112-ID_gcvT:0.300604,M32519.1/4-118-ID_5S_rRNA:0.300604):0.052192,AE008704.1/17004-17142-ID_t44:0.352796):0.012087,(M10438.1/2-120-ID_5S_rRNA:0.252958,X01590.1/5-121-ID_5S_rRNA:0.252958):0.111926):0.0137129,((((BC022426.1/1-118-ID_IRES_Cx32:0.278004,Z11820.1/5-112-ID_5S_rRNA:0.278004):0.0259249,(AL939112.1/94442-94322-ID_yybP-ykoY:0.291883,M33889.1/1-117-ID_5S_rRNA:0.291883):0.0120464):0.0458485,((((((((S43413.1/98-213-ID_5S_rRNA:0.167057,AB001721.1/2735-2851-ID_5S_rRNA:0.167057):0.0331542,(K02687.1/1-115-ID_5S_rRNA:0.180083,X00081.1/2-117-ID_5S_rRNA:0.180083):0.0201273):0.0409805,(M35570.1/5-120-ID_5S_rRNA:0.22301,AE000559.1/152-269-ID_5S_rRNA:0.22301):0.0181812):0.0485143,(X52299.1/5-122-ID_5S_rRNA:0.282217,(M34759.1/7-109-ID_5S_rRNA:0.259533,(M35168.1/2-110-ID_5S_rRNA:0.198345,L37445.1/4-118-ID_5S_rRNA:0.198345):0.0611883):0.0226833):0.00748903):0.0140908,(((X52303.1/2-118-ID_5S_rRNA:0.195188,(X13663.1/1-117-ID_5S_rRNA:0.101224,M36154.1/1-117-ID_5S_rRNA:0.101224):0.093964):0.0538995,U39694.1/9296-9392-ID_5S_rRNA:0.249088):0.0318175,X15126.1/3-120-ID_5S_rRNA:0.280905):0.0228914):0.00699782,((U26684.1/296-411-ID_5S_rRNA:0.150953,X02030.1/3-120-ID_5S_rRNA:0.150953):0.0944573,(D90253.1/251-366-ID_5S_rRNA:0.240121,X02260.1/3-117-ID_5S_rRNA:0.240121):0.00528975):0.065384):0.0161825,((M33887.1/1-111-ID_5S_rRNA:0.173164,X55255.1/4-120-ID_5S_rRNA:0.173164):0.0847005,M35310.1/1-117-ID_5S_rRNA:0.257865):0.0691122):0.0140038,(M16205.1/4-122-ID_5S_rRNA:0.323291,X57791.1/153-262-ID_5S_rRNA:0.323291):0.0176895):0.00879741):0.00558642,(((X51528.1/3860-3949-ID_U35:0.303531,M33893.1/2-111-ID_5S_rRNA:0.303531):0.0178819,(X01551.1/1-119-ID_5S_rRNA:0.284014,X57691.1/1-116-ID_5S_rRNA:0.284014):0.0373994):0.0280448,((((((X06577.1/4-117-ID_5S_rRNA:0.244029,(L37446.1/4-117-ID_5S_rRNA:0.191625,L37451.1/4-118-ID_5S_rRNA:0.191625):0.0524035):0.0382638,((X52050.1/1-119-ID_5S_rRNA:0.194292,M35169.1/2-109-ID_5S_rRNA:0.194292):0.0767309,(L37447.1/4-116-ID_5S_rRNA:0.233203,M35167.1/2-111-ID_5S_rRNA:0.233203):0.0378194):0.01127):0.0292844,M35165.1/2-110-ID_5S_rRNA:0.311577):0.0101005,((M34765.1/1-114-ID_5S_rRNA:0.230358,X02630.1/3-115-ID_5S_rRNA:0.230358):0.0312217,(M35166.1/2-110-ID_5S_rRNA:0.232421,M16532.1/2-117-ID_5S_rRNA:0.232421):0.0291588):0.0600975):0.00838333,(((M10364.1/2-118-ID_5S_rRNA:0.258675,(AF088897.1/10366-10481-ID_5S_rRNA:0.227222,X00757.1/2-119-ID_5S_rRNA:0.227222):0.031453):0.0114113,AE000007.2/3022-3129-ID_5S_rRNA:0.270086):0.0285858,L37450.1/2-118-ID_5S_rRNA:0.298672):0.0313884):0.0127302,(((((X00999.1/1-121-ID_5S_rRNA:0.219217,X05528.1/1-121-ID_5S_rRNA:0.219217):0.0385222,((X01000.1/1-121-ID_5S_rRNA:0.168172,K02362.1/1-121-ID_5S_rRNA:0.168172):0.0619818,X05541.1/1-121-ID_5S_rRNA:0.230154):0.0275849):0.0170885,(((M58385.1/5-116-ID_5S_rRNA:0.203182,M38645.1/2-120-ID_5S_rRNA:0.203182):0.024056,(D00063.1/1-121-ID_5S_rRNA:0.203573,X06839.1/3-124-ID_5S_rRNA:0.203573):0.0236645):0.0289032,(L27166.1/1-122-ID_5S_rRNA:0.216836,X05052.1/3-119-ID_5S_rRNA:0.216836):0.0393042):0.0186869):0.0241883,(((X00575.1/1-121-ID_5S_rRNA:0.242032,(X01550.1/1-119-ID_5S_rRNA:0.207745,X00867.1/1-119-ID_5S_rRNA:0.207745):0.0342875):0.0150188,(M58387.1/5-112-ID_5S_rRNA:0.203423,M28975.1/65-183-ID_5S_rRNA:0.203423):0.0536283):0.0278648,(((D00059.1/1-118-ID_5S_rRNA:0.120288,K02345.1/1-118-ID_5S_rRNA:0.120288):0.0805375,V01120.1/2-120-ID_5S_rRNA:0.200826):0.0442917,M25202.1/1-119-ID_5S_rRNA:0.245118):0.0397985):0.0140998):0.0252772,(((X52051.1/2-120-ID_5S_rRNA:0.167677,M10358.1/2-120-ID_5S_rRNA:0.167677):0.0731945,(((X52052.1/4-118-ID_5S_rRNA:0.170722,X52049.1/2-120-ID_5S_rRNA:0.170722):0.0271695,X06833.1/1-115-ID_5S_rRNA:0.197891):0.0347605,M34910.1/5-126-ID_5S_rRNA:0.232652):0.00821997):0.0550202,(((M19136.1/148-266-ID_5S_rRNA:0.23202,X68666.1/1-122-ID_5S_rRNA:0.23202):0.046862,M35170.1/2-108-ID_5S_rRNA:0.278882):0.0152985,(U67518.1/78-192-ID_5S_rRNA:0.218436,M34911.1/4-118-ID_5S_rRNA:0.218436):0.075744):0.00171116):0.0284015):0.0184976):0.00666684):0.0059067):0.0232321):0.00385389,(AJ609465.1/1-134-ID_snoACA42:0.359277,((X62863.1/2-121-ID_5S_rRNA:0.294064,L27168.1/1-120-ID_5S_rRNA:0.294064):0.0439463,X02706.1/2-120-ID_5S_rRNA:0.33801):0.0212664):0.0231737):0.00353023,((AP001515.2/285845-285727-ID_yybP-ykoY:0.332148,X52138.1/3930-4011-ID_U36:0.332148):0.0337916,(D10525.1/1-120-ID_5S_rRNA:0.31157,(X67494.1/1-118-ID_5S_rRNA:0.251756,M36309.1/1-120-ID_5S_rRNA:0.251756):0.0598133):0.0543703):0.0200405):0.00391614):0.0027321,((AE004221.1/2485-2350-ID_gcvT:0.348776,((X61068.1/253-364-ID_5S_rRNA:0.188448,M29167.1/1-109-ID_5S_rRNA:0.188448):0.103527,AL139074.2/44743-44859-ID_5S_rRNA:0.291974):0.0568013):0.0113855,(((AF036708.1/19036-19140-ID_5S_rRNA:0.214418,AF272626.1/2982-3085-ID_5S_rRNA:0.214418):0.0271775,X06098.1/1-107-ID_5S_rRNA:0.241596):0.0420728,AF051554.1/130-236-ID_5S_rRNA:0.283668):0.076493):0.0324675):0.0051789,(((((((AE011751.1/9538-9457-ID_gcvT:0.118773,AE012210.1/6050-5969-ID_gcvT:0.118773):0.161634,AE008781.1/18002-18124-ID_yybP-ykoY:0.280407):0.0373572,(AE017241.1/124587-124696-ID_THI:0.284385,BX842573.1/159140-159250-ID_THI:0.284385):0.0333787):0.00817245,AL939119.1/177986-178133-ID_S_box:0.325936):0.0337744,(((AJ494960.1/1-137-ID_snoZ248:0.31337,AJ494970.1/1-94-ID_snoZ256:0.31337):0.0272919,(AE004009.1/105-203-ID_THI:0.277294,L37449.1/4-118-ID_5S_rRNA:0.277294):0.0633679):0.00889707,(AE017013.1/198598-198699-ID_THI:0.293151,AP006571.1/295973-296079-ID_THI:0.293151):0.0564079):0.0101511):0.014248,((((AP002996.2/13233-13334-ID_gcvT:0.259537,AE005486.1/1634-1782-ID_tke1:0.259537):0.051636,AP003002.2/342381-342267-ID_THI:0.311173):0.0128568,AL939124.1/163164-163269-ID_THI:0.32403):0.0273962,BX569689.1/134905-135013-ID_THI:0.351427):0.022532):0.0167411,(AJ249740.1/4679-4770-ID_Tombus_3_IV:0.355112,AE016763.1/55154-55058-ID_THI:0.355112):0.0355871):0.00710809):0.00769365):0.0196864):0.00382227,((AE016822.1/1714418-1714292-ID_gcvT:0.38871,(AP005032.1/102129-102235-ID_gcvT:0.242196,AL939123.1/278050-277936-ID_gcvT:0.242196):0.146514):0.00613952,((AE006003.1/9570-9465-ID_gcvT:0.290339,AJ301559.2/6878-7012-ID_gcvT:0.290339):0.0612113,BX640425.1/120361-120480-ID_gcvT:0.351551):0.0432988):0.0341605):0.000787199,(((AJ609453.1/1-134-ID_snoACA5:0.285782,AL603787.8/33357-33225-ID_snoACA5:0.285782):0.04965,AC013416.4/55441-55577-ID_snoACA5:0.335432):0.0676423,(AE017231.1/117991-118175-ID_ykoK:0.374653,AY190944.1/40305-40223-ID_FIE3:0.374653):0.0284204):0.0267234):0.00292701):0.00481993):0.00333491,(((((((((((CR378664.1/249363-249488-ID_Thr_leader:0.343412,AF064267.1/1-98-ID_snosnR55:0.343412):0.035184,AJ240078.1/7-91-ID_snoR12:0.378596):0.0226359,(((((AE016884.1/155846-155758-ID_snosnR61:0.339343,((AE016903.1/257703-257808-ID_snosnR48:0.238712,CR382122.1/717566-717458-ID_snosnR48:0.238712):0.070553,AE014152.1/30424-30520-ID_Purine:0.309265):0.0300775):0.014713,(((CR380957.1/1049739-1049828-ID_snosnR54:0.240147,AF064266.1/1-86-ID_snosnR54:0.240147):0.0752549,(((AJ300656.1/1-95-ID_snoR1:0.267166,AJ009731.1/1-129-ID_U23:0.267166):0.013098,AF064271.1/1-78-ID_snoR39:0.280264):0.0245568,(AC087551.3/49489-49580-ID_U29:0.282102,AF332622.1/717-819-ID_U14:0.282102):0.0227193):0.0105812):0.0261645,CR382128.1/1675383-1675296-ID_snosnR48:0.341566):0.0124891):0.00824642,(((AB006707.1/79617-79723-ID_snoR105_108:0.268845,X94604.1/82-186-ID_U40:0.268845):0.0537421,(AJ309195.1/691-592-ID_snoZ101:0.265115,AF237697.1/390-500-ID_traJ_5:0.265115):0.0574721):0.0183869,(AE007768.1/1788-1690-ID_Purine:0.28673,AL807389.7/15376-15243-ID_U8:0.28673):0.054245):0.0213274):0.01819,((X56953.1/3592-3718-ID_E3:0.310537,AL137681.1/1053-1175-ID_E3:0.310537):0.0609657,((K01189.1/2-107-ID_U5:0.299845,X13012.1/682-801-ID_U5:0.299845):0.0346837,((X96815.1/716-841-ID_U14:0.238098,U29583.1/543-654-ID_U14:0.238098):0.0405207,(Z35301.1/1-128-ID_U14:0.248425,AJ310377.1/341-211-ID_U14:0.248425):0.0301937):0.05591):0.036974):0.00898969):0.00891343,(((CR380953.1/77137-77041-ID_snosnR57:0.250634,AL591977.1/131463-131588-ID_yybP-ykoY:0.250634):0.0852015,(X01693.1/1-112-ID_U5:0.20356,X63789.1/1394-1507-ID_U5:0.20356):0.132275):0.0248092,M77839.1/3-120-ID_U5:0.360644):0.0287611):0.0118266):0.0117889,((((AL365205.35/103138-103277-ID_snoACA8:0.329927,AL627270.1/60166-60286-ID_MicC:0.329927):0.0305041,(AJ505653.1/1-88-ID_snoR98:0.325417,AB016871.1/77005-76861-ID_mir-166:0.325417):0.0350136):0.026675,AB070559.1/4340-4471-ID_U72:0.387106):0.0054408,AL807371.1/51964-51869-ID_snosnR60_Z15:0.392547):0.0204738):0.00579143,((((((((AP005079.1/54988-55101-ID_gcvT:0.265929,AE007658.1/8987-8895-ID_gcvT:0.265929):0.0789904,(AP004604.1/102235-102139-ID_ykkC-yxkD:0.29508,AJ490364.1/1-93-ID_snoZ159:0.29508):0.0498399):0.0250233,(AE010241.1/4927-5023-ID_SscA:0.336603,AJ248285.1/36503-36598-ID_SscA:0.336603):0.0333402):0.0128179,(AL139074.2/66646-66744-ID_SRP_bact:0.327712,(AJ490357.1/1-86-ID_snoZ159:0.187039,AJ490366.1/1-83-ID_snoZ159:0.187039):0.140672):0.0550496):0.0195352,(AL451076.14/9592-9462-ID_U69:0.246802,Y11163.1/1-132-ID_U69:0.246802):0.155494):0.00367114,((((AY329362.1/1365-1478-ID_K_chan_RES:0.346923,(Y11048.1/27-119-ID_snoR1:0.264703,AC005219.1/49915-50008-ID_Vault:0.264703):0.0822197):0.0100519,((AJ490353.1/1-97-ID_snoZ157:0.28802,AF016399.1/719-808-ID_snoTBR5:0.28802):0.046722,(AE012529.1/9465-9584-ID_yybP-ykoY:0.316115,(AF058927.1/1-92-ID_Vault:0.269201,(AF058926.1/1-82-ID_Vault:0.244189,Z97054.1/58392-58486-ID_Vault:0.244189):0.0250123):0.0469141):0.0186267):0.0222327):0.0221531,((AC013548.13/54281-54401-ID_IRES_IGF2:0.352154,AF095839.1/890-777-ID_U5:0.352154):0.0127565,((((CR382122.1/550960-551053-ID_snosnR55:0.292444,(AB028893.1/3797-3878-ID_U33:0.268234,X61923.1/2456-2529-ID_U36:0.268234):0.0242097):0.00950295,(AB032408.1/554-653-ID_Alpha_RBS:0.190318,AJ490446.1/2-88-ID_snoZ195:0.190318):0.111629):0.026266,(AB028893.1/3145-3226-ID_U32:0.176048,X51528.1/2850-2930-ID_U32:0.176048):0.152166):0.0291577,AL136235.1/10789-10864-ID_snoR39:0.357371):0.00753918):0.0142178):0.015765,(((((((AF064283.1/1-90-ID_snosnR71:0.329438,(((AJ240071.1/1-103-ID_snoR32_R81:0.183591,AJ490375.1/1-88-ID_snoZ162:0.183591):0.0356538,AF323461.1/1-98-ID_snoR32_R81:0.219244):0.0951092,AJ490338.1/1-98-ID_snoZ152:0.314353):0.0150842):0.00789005,(AE016896.1/261808-261889-ID_snosnR54:0.320049,(AB032798.1/1514-1604-ID_U35:0.273088,AJ003048.1/56-132-ID_U36:0.273088):0.046961):0.0172793):0.00906807,AL683874.1/62362-62458-ID_snoZ13_snr52:0.346396):0.0101704,(((CR382122.1/491587-491501-ID_snosnR54:0.276952,CR380953.1/76850-76759-ID_snosnR55:0.276952):0.0429669,(AC073210.8/134490-134624-ID_snoACA15:0.280212,AC096743.3/14845-14915-ID_U50:0.280212):0.0397069):0.0172859,(AJ490440.1/1-108-ID_snoZ194:0.295403,(X96660.1/1-83-ID_U60:0.237654,AE016746.1/165122-165020-ID_THI:0.237654):0.057749):0.0418018):0.0193614):0.00628081,((((AE016884.1/156136-156052-ID_snosnR57:0.227982,AE016884.1/155976-155889-ID_snosnR55:0.227982):0.05103,AF250841.1/1142-1233-ID_snoHBII-85:0.279012):0.0364227,X96517.1/284-381-ID_U18:0.315435):0.0276165,AF064265.1/1-91-ID_snoR53:0.343051):0.0197959):0.00350708,((AC079121.5/42943-42813-ID_snoMBI-87:0.348375,(AJ003043.1/58-131-ID_U36:0.30024,Y08501.2/169475-169584-ID_Intron_gpII:0.30024):0.048135):0.0147765,(((((((AJ490349.1/1-78-ID_snoZ155:0.248633,U72862.1/1-65-ID_U29:0.248633):0.0151282,AF317994.1/2-87-ID_snoR41:0.263761):0.0226814,(AL662969.3/87631-87717-ID_U25:0.249711,AL662969.3/86448-86535-ID_U25:0.249711):0.0367312):0.015451,(((AJ490405.1/1-95-ID_snoZ177:0.200867,X61923.1/1387-1462-ID_U24:0.200867):0.0469867,Z48760.1/109-198-ID_U24:0.247853):0.00586274,AJ490483.1/1-108-ID_snoZ118:0.253716):0.0481772):0.0150806,((AY112810.1/4-86-ID_snoR12:0.249877,AJ240079.1/4-94-ID_snoR12:0.249877):0.00932476,AJ532490.1/1-82-ID_snoR12:0.259202):0.057772):0.0201824,(((AJ494916.1/1-115-ID_snoZ221:0.226917,AC090488.3/74979-75072-ID_snoZ223:0.226917):0.0650989,(AE004325.1/10782-10672-ID_Alpha_RBS:0.265249,((AB052962.1/8393-8310-ID_U36:0.205723,(AB052962.1/8576-8491-ID_U36:0.14949,AB052962.1/7854-7779-ID_U36:0.14949):0.0562337):0.0219608,AB052962.1/8100-8020-ID_U36:0.227684):0.0375647):0.0267671):0.013784,((AJ490415.1/1-86-ID_U34:0.244077,(X67691.1/37-137-ID_U16:0.210007,X72205.1/148-246-ID_U16:0.210007):0.0340705):0.037156,((AJ490419.1/2-84-ID_U34:0.200175,Z70298.1/1-100-ID_U16:0.200175):0.0403292,AJ224032.1/2-84-ID_U24:0.240504):0.0407287):0.0245668):0.0313564):0.0155229,((D14606.1/432-512-ID_snoR38:0.306296,(BX321864.1/302773-302659-ID_yybP-ykoY:0.25649,AE004097.1/4180-4278-ID_THI:0.25649):0.0498065):0.0312901,(AP003186.2/121422-121520-ID_Purine:0.327863,AE014915.1/3159-3261-ID_yybP-ykoY:0.327863):0.00972408):0.0150925):0.010473):0.00320208):0.0263033,((((AP001294.1/48464-48589-ID_snoACA54:0.25016,(AB020236.1/2416-2533-ID_snoMBI-28:0.222569,AF357390.1/1-120-ID_snoMBI-28:0.222569):0.0275912):0.0633474,Y11273.1/1139-1211-ID_SECIS:0.313508):0.0233092,(AC124482.3/139847-139976-ID_snoACA30:0.290476,(AF357389.1/1-107-ID_snoACA30:0.248698,AJ414154.1/26151-26047-ID_THI:0.248698):0.0417788):0.0463406):0.0396904,((AF357411.1/1-113-ID_snoACA41:0.209291,AC121963.3/78058-77927-ID_snoACA41:0.209291):0.127409,X63783.1/1396-1555-ID_U1:0.3367):0.0398072):0.0161502):0.00223541):0.0110746):0.00490418,((((((((((AC010852.7/39512-39409-ID_snoR105_108:0.277674,AC115687.1/128663-128753-ID_snoR16:0.277674):0.0226915,L27537.1/1-96-ID_Y:0.300366):0.00695035,AL391693.1/5866-5999-ID_U71:0.307316):0.0184822,(AJ223844.1/10-98-ID_snosnR60_Z15:0.285396,(X76000.1/224-319-ID_RyhB:0.263456,Z49896.1/1591-1686-ID_U14:0.263456):0.02194):0.0404026):0.0110826,(X96650.1/1-70-ID_U51:0.230696,AJ242537.1/1-95-ID_snoZ37:0.230696):0.106185):0.00263876,(AF357371.1/1-65-ID_U47:0.221924,X67268.1/1927-2003-ID_U47:0.221924):0.117596):0.0290512,(((AP005344.1/77804-77914-ID_Qrr:0.261665,AE008863.1/16703-16614-ID_RyhB:0.261665):0.0668785,(AE008755.1/9057-8960-ID_RyhB:0.274117,(L24960.1/158-73-ID_MicF:0.266929,X67000.1/4-110-ID_U5:0.266929):0.00718799):0.054427):0.0305355,((CR382127.1/78420-78333-ID_snosnR60_Z15:0.317778,(AJ414160.1/4873-4770-ID_RyhB:0.253515,AF480876.1/83-172-ID_RyhB:0.253515):0.0642627):0.0168978,(AE013801.1/190-290-ID_RyhB:0.287932,AY008264.2/501-603-ID_RyhB:0.287932):0.0467441):0.0244039):0.00949153):0.0137086,(AF228519.1/623-518-ID_Qrr:0.373628,(AE008794.1/15039-15184-ID_QUAD:0.337241,AE015898.1/6940-6826-ID_Spot_42:0.337241):0.0363873):0.00865135):0.00728291,((((((AC122722.6/4039-4135-ID_snoZ43:0.307737,(((K03167.1/1-115-ID_U5:0.170248,M10270.1/1-117-ID_U5:0.170248):0.0619865,K03096.1/1-119-ID_U5:0.232235):0.045093,X06020.1/401-516-ID_U5:0.277328):0.030409):0.0129622,((((AE016846.1/115339-115220-ID_Spot_42:0.197149,X74440.1/3-121-ID_U5:0.197149):0.048064,L22251.1/141-258-ID_U5:0.245212):0.0301048,M77840.1/2-117-ID_U5:0.275317):0.0223846,M77838.1/3-102-ID_U5:0.297702):0.0229973):0.00871426,((((AC078839.4/149128-149219-ID_snoZ182:0.182625,Z83332.1/1-68-ID_U73:0.182625):0.054742,AB061820.1/2178-2249-ID_U18:0.237366):0.0248642,K03164.1/1-115-ID_U5:0.262231):0.028782,(X15934.1/3-121-ID_U5:0.277905,X15504.1/128-242-ID_U5:0.277905):0.0131077):0.0384007):0.026536,AE004101.1/4791-4873-ID_RyhB:0.355949):0.0199429,(AF447708.1/1761-1832-ID_Vimentin3:0.31786,V00447.1/81-161-ID_Vimentin3:0.31786):0.0580328):0.00464684,((AE016832.1/3301-3217-ID_ctRNA_pT181:0.236924,AE015931.1/1673-1576-ID_ctRNA_pT181:0.236924):0.0752015,X02166.1/1113-1011-ID_ctRNA_pT181:0.312125):0.0684142):0.00902337):0.0103535,(AF111193.1/6358-6411-ID_PVX_3:0.388366,((AE013919.1/4446-4352-ID_SraE_RygA_RygB:0.268361,U29581.1/57744-57657-ID_SraE_RygA_RygB:0.268361):0.0735972,AE013795.1/8601-8493-ID_RprA:0.341958):0.0464074):0.0115503):0.0109556):0.00328073,((AC125020.7/181527-181661-ID_snoU12-22:0.36905,(Z98941.2/67921-68052-ID_U70:0.332559,(AJ414146.1/50794-50688-ID_GcvB:0.233163,AE008836.1/18189-18301-ID_GcvB:0.233163):0.0993962):0.0364914):0.0272516,((AF132853.1/1195-1308-ID_K_chan_RES:0.364179,(((AJ490369.1/1-99-ID_snoZ157:0.329106,AJ532522.1/1-93-ID_U29:0.329106):0.0149007,(AE016982.1/250439-250561-ID_MicC:0.300692,M11057.1/2-140-ID_U8:0.300692):0.0433148):0.0069997,(AJ007733.1/1-97-ID_snoZ30:0.311002,M36187.1/5-126-ID_5S_rRNA:0.311002):0.040004):0.0131723):0.029518,((AF375605.1/1111-1224-ID_K_chan_RES:0.245211,AJ307917.1/1-107-ID_snoZ103:0.245211):0.10738,AF026006.1/1132-1245-ID_K_chan_RES:0.352592):0.0411052):0.00260502):0.0178506):0.00465983):0.00569841,((AP004599.1/137133-137028-ID_gcvT:0.402257,(((AF048712.1/1102-1215-ID_K_chan_RES:0.297458,M32660.1/1111-1224-ID_K_chan_RES:0.297458):0.0650977,AC096691.6/4089-3994-ID_snoZ37:0.362556):0.0270787,(((AL161747.5/13638-13529-ID_snoU6-53:0.351112,(AC002329.2/21760-21838-ID_snoZ7:0.299449,(AJ490371.1/2-91-ID_snoR38:0.281987,AJ490356.1/2-91-ID_snoR38:0.281987):0.0174622):0.0516628):0.0086509,((AJ490460.1/1-85-ID_snoZ199:0.257836,M25777.1/131-234-ID_U4:0.257836):0.070789,AP004603.1/147738-147633-ID_yybP-ykoY:0.328624):0.0311379):0.0152982,(Z99111.2/13049-12893-ID_S_box:0.34753,BX571861.1/50378-50276-ID_GcvB:0.34753):0.0275311):0.0145744):0.0126221):0.00404295,((((AB084422.1/1249-1362-ID_K_chan_RES:0.231591,X12631.1/1347-1277-ID_tRNA:0.231591):0.103943,(AC078839.4/159694-159817-ID_snoZ188:0.316183,(U83488.1/6284-6157-ID_Plasmid_RNAIII:0.20314,AE016833.1/45764-45634-ID_Plasmid_RNAIII:0.20314):0.113043):0.019351):0.0107403,AC103590.2/170923-170819-ID_mir-192:0.346274):0.0508893,((((((U19028.1/2512-2417-ID_snosnR57:0.200907,CR382122.1/550655-550747-ID_snosnR57:0.200907):0.0988119,(AK095849.1/803-874-ID_U27:0.287219,X00475.1/121-239-ID_5S_rRNA:0.287219):0.0125004):0.0472488,Z75890.1/1272-1207-ID_U42:0.346968):0.0223216,((AF389529.1/1005-1112-ID_traJ_5:0.312633,AF305715.1/117-214-ID_U6:0.312633):0.0257248,X12565.1/540-652-ID_U6:0.338357):0.0309325):0.011472,((AP003194.2/163700-163601-ID_Purine:0.339842,((AP001509.1/51442-51541-ID_Purine:0.240286,(AP001509.1/53310-53409-ID_Purine:0.232855,AB008757.1/115-16-ID_Purine:0.232855):0.007432):0.03021,AP004595.1/169586-169685-ID_Purine:0.270497):0.0693451):0.0301542,((AP001512.1/93773-93674-ID_Purine:0.241551,AP001509.1/79478-79577-ID_Purine:0.241551):0.0459532,AE015944.1/141656-141558-ID_Purine:0.287504):0.082492):0.010766):0.00793797,U10683.1/239-388-ID_VA:0.3887):0.00846386):0.0091365):0.0182105):0.00161129,AJ536279.1/1-115-ID_snoZ278:0.426122):0.00671682,(((AJ609450.1/1-137-ID_snoACA58:0.174448,AL590431.11/107122-107257-ID_snoACA58:0.174448):0.210801,AE016809.1/257790-257673-ID_yybP-ykoY:0.385249):0.022327,(((AJ400717.1/4654-4765-ID_snoMBI-161:0.299942,AF357400.1/1-112-ID_snoMBI-161:0.299942):0.0773978,AF003390.2/12151-12068-ID_snosnR60_Z15:0.37734):0.0217774,AL049868.20/4397-4528-ID_U71:0.399117):0.00845888):0.0252627):0.0020794,(((((AJ223036.1/1-113-ID_snosnR66:0.365895,(L32919.1/393-532-ID_U3:0.237619,AF277396.1/3-126-ID_U3:0.237619):0.128276):0.0143108,AE005549.1/30-137-ID_SraH:0.380206):0.0218566,((Y18560.1/2002-1913-ID_snosnR60_Z15:0.324594,AE015231.1/2069-2154-ID_RyeE:0.324594):0.0404195,AJ414154.1/21741-21826-ID_RyeE:0.365014):0.0370481):0.016265,((((AL844513.8/22058-22190-ID_U71:0.241359,AL049868.20/5683-5816-ID_U71:0.241359):0.115834,AC012560.5/166192-166076-ID_U71:0.357192):0.0320232,AE005392.1/1523-1630-ID_RprA:0.389215):0.0196241,AL844513.8/20746-20878-ID_U71:0.40884):0.00948748):0.014672,((K01563.1/1-100-ID_Y:0.228533,L15431.1/36-134-ID_Y:0.228533):0.0929625,AF188753.1/176-259-ID_Y:0.321495):0.111504):0.00191897):0.00402346,(AE016809.1/202496-202595-ID_Purine:0.395528,L41730.1/373-476-ID_Y:0.395528):0.0434131):0.00156584,AE016953.1/48442-48336-ID_yybP-ykoY:0.440507):0.000371635):0.0183807,((((AE014954.1/5814-5899-ID_gcvT:0.336926,U32770.1/3564-3455-ID_gcvT:0.336926):0.0519553,(AE006044.1/6136-6252-ID_gcvT:0.38392,(AE015530.1/8929-9047-ID_gcvT:0.343305,CR378670.1/15794-15904-ID_gcvT:0.343305):0.040615):0.00496128):0.0357397,(AL766849.1/65640-65772-ID_gcvT:0.332833,AE017271.1/283102-282983-ID_gcvT:0.332833):0.091788):0.0227771,(((BX842577.1/344457-344587-ID_gcvT:0.334347,AE017232.1/187112-187234-ID_gcvT:0.334347):0.0493275,(D78189.1/4535-4646-ID_ykkC-yxkD:0.348916,AF116356.1/182-293-ID_ykkC-yxkD:0.348916):0.034758):0.0381391,(AF190127.1/72-196-ID_Retroviral_psi:0.410166,(AL646083.1/100911-100755-ID_RFN:0.353584,AE008109.1/1004-1154-ID_RFN:0.353584):0.0565815):0.0116471):0.0255855):0.0118612):0.00184578,((AC078839.4/78433-78513-ID_snoZ175:0.325037,(Z00044.1/1956-1845-ID_Intron_gpII:0.268245,AP000423.1/1844-1752-ID_Intron_gpII:0.268245):0.056792):0.0778418,X97794.1/3225-3370-ID_U15:0.402879):0.0582267):0.00369349,((((((((((((AE012282.1/5096-5213-ID_Thr_leader:0.384641,(M32661.1/1132-1245-ID_K_chan_RES:0.355244,AB061837.1/2430-2563-ID_snoACA52:0.355244):0.0293972):0.0219716,(AP005033.1/201735-201896-ID_Cobalamin:0.316215,AL939123.1/7488-7321-ID_Cobalamin:0.316215):0.0903974):0.0137014,AC109542.6/197354-197221-ID_snoACA52:0.420314):0.0086132,((AJ331299.1/203-76-ID_ApoB_5_CRE:0.338006,X04714.1/1-127-ID_ApoB_5_CRE:0.338006):0.05532,X52949.1/857-993-ID_5_8S_rRNA:0.393326):0.0356014):0.00544131,((((((AL646074.1/141686-141809-ID_gcvT:0.317342,U10684.1/21-181-ID_VA:0.317342):0.0266668,AJ309196.1/135-35-ID_snoZ103:0.344008):0.0458049,(AL939125.1/243385-243171-ID_Cobalamin:0.374354,((AE016867.1/99066-98842-ID_Cobalamin:0.32811,Y00334.1/77-254-ID_6S:0.32811):0.0292575,(AF468966.1/1-127-ID_HgcC:0.28363,X60045.1/1000-1142-ID_Intron_gpII:0.28363):0.073737):0.0169863):0.0154594):0.0124459,((AP005030.1/249709-249554-ID_ydaO-yuaA:0.330535,BX572604.1/199848-199986-ID_THI:0.330535):0.0540563,AE001878.1/30-178-ID_RFN:0.384591):0.0176678):0.00669989,((AF441393.1/5292-5389-ID_BTE:0.358766,AL646068.1/58739-58896-ID_yybP-ykoY:0.358766):0.0349633,AP005959.1/127882-128010-ID_THI:0.393729):0.0152297):0.0118492,((((BX950851.1/2645260-2645133-ID_gcvT:0.330537,AJ009728.1/1-142-ID_U23:0.330537):0.0370916,(AE004877.1/3967-4112-ID_yybP-ykoY:0.203825,AE016776.1/272500-272339-ID_yybP-ykoY:0.203825):0.163804):0.0237159,AE016760.1/139042-139116-ID_C0343:0.391345):0.00877729,((AE012558.1/14966-15083-ID_yybP-ykoY:0.297502,AE004717.1/4063-3947-ID_yybP-ykoY:0.297502):0.0687932,AE005906.1/7630-7499-ID_yybP-ykoY:0.366295):0.0338276):0.0206859):0.0135606):0.00560024,AP005220.1/194416-194530-ID_THI:0.439969):0.000713348,(AL844536.13/202595-202468-ID_snoACA44:0.391553,(AB007147.1/104-236-ID_snoACA10:0.369567,X04994.1/647-780-ID_U1:0.369567):0.0219862):0.0491291):0.00677812,AE008847.1/4739-4589-ID_QUAD:0.44746):0.00433996,((((AJ609439.1/1-126-ID_snoACA27:0.393624,(AE004094.1/6414-6545-ID_yybP-ykoY:0.288161,AP005073.1/22641-22777-ID_yybP-ykoY:0.288161):0.105462):0.0145367,AL121933.15/171786-171653-ID_snoACA27:0.40816):0.0107366,((AJ609470.1/1-125-ID_snoACA11:0.383214,(AL670276.12/112700-112571-ID_snoACA61:0.356281,AJ609451.1/1-130-ID_snoACA61:0.356281):0.0269323):0.0179536,(AC007383.4/101218-101349-ID_snoACA41:0.381898,AF357412.1/1-113-ID_snoMBI-87:0.381898):0.0192699):0.0177294):0.0208358,AC122438.2/85050-85178-ID_snoACA11:0.439733):0.0120678):0.00576469,((((((((AC090227.10/15587-15444-ID_snoU12-22:0.314487,AC127289.4/19294-19156-ID_snoU12-22:0.314487):0.0767435,(AP006583.1/134892-135011-ID_yybP-ykoY:0.3777,AE004910.1/5287-5151-ID_THI:0.3777):0.013531):0.0172892,((AC099332.2/52634-52482-ID_E2:0.347097,AY043296.1/695-842-ID_U15:0.347097):0.0330882,(AE007508.1/3048-2943-ID_THI:0.347192,AE016999.1/97492-97606-ID_THI:0.347192):0.0329937):0.0283345):0.0122457,((((U52812.1/691-829-ID_S_box:0.328756,AP005038.1/133710-133554-ID_THI:0.328756):0.030979,(BX927153.1/297716-297548-ID_yybP-ykoY:0.32383,AP004600.1/281754-281631-ID_RFN:0.32383):0.035905):0.0388862,(((AF269345.1/3001-2863-ID_RFN:0.216311,AP004604.1/48939-48801-ID_RFN:0.216311):0.0996088,(AF269712.1/1300-1435-ID_RFN:0.287383,(Z99116.2/921-787-ID_RFN:0.223152,AP003134.2/24232-24098-ID_RFN:0.223152):0.0642307):0.0285376):0.0378099,(AE009695.1/6814-6651-ID_RFN:0.316702,X95955.1/376-523-ID_RFN:0.316702):0.0370283):0.0448909):0.0179369,X13840.1/1-121-ID_U4:0.416558):0.00420782):0.00581056,(AE006358.1/3230-3072-ID_ykoK:0.384297,(AL445064.1/126097-125991-ID_THI:0.364058,AP001512.1/135315-135462-ID_RFN:0.364058):0.0202392):0.0422798):0.0146043,((AE017007.1/287994-288186-ID_Lysine:0.369532,AE014727.1/1898-2035-ID_yybP-ykoY:0.369532):0.0506063,AC096691.6/4323-4224-ID_snoZ37:0.420138):0.0210426):0.00579989,(((((((((AE016904.1/117550-117643-ID_snosnR71:0.342453,CR382123.1/242557-242463-ID_snosnR71:0.342453):0.037322,X51385.1/154-276-ID_U5:0.379775):0.00498763,(AJ609466.1/1-132-ID_snoACA44:0.3715,(AP005347.1/94118-94281-ID_yybP-ykoY:0.330323,AE015551.1/8187-8055-ID_yybP-ykoY:0.330323):0.0411768):0.0132624):0.0235789,((AL954241.1/199482-199602-ID_snoACA32:0.340452,AP004595.1/160373-160472-ID_Purine:0.340452):0.0500881,((AL591975.1/251119-251020-ID_Purine:0.291526,AP004596.1/203844-203943-ID_Purine:0.291526):0.0789323,AF468965.1/1-126-ID_HgcC:0.370458):0.0200818):0.0178014):0.0147832,(((((AF357392.1/1-124-ID_snoACA29:0.321868,AE015303.1/7745-7895-ID_QUAD:0.321868):0.0573574,(X85215.1/2-146-ID_Tombus_5:0.335191,AE006208.1/8365-8185-ID_6S:0.335191):0.0440344):0.0223928,(AC011120.11/127524-127388-ID_snoACA12:0.377573,AC026161.4/89260-89123-ID_snoACA43:0.377573):0.0240457):0.0106253,AP005278.1/215513-215679-ID_yybP-ykoY:0.412243):0.00633213,(AL732311.13/48731-48593-ID_snoACA43:0.382653,(AJ609446.1/1-136-ID_snoACA43:0.363714,AE004361.1/7554-7382-ID_Lysine:0.363714):0.018939):0.0359226):0.00454906):0.00466996,(((((CR380953.1/76658-76565-ID_snosnR61:0.235873,CR382122.1/551223-551315-ID_snosnR61:0.235873):0.115307,((BX897674.1/14232-14316-ID_snosnR61:0.31417,AL139314.1/3484-3391-ID_snosnR61:0.31417):0.0191877,AF064273.1/1-90-ID_snosnR61:0.333358):0.0178221):0.0310893,(CR382126.1/2373953-2374060-ID_snosnR69:0.356675,((CR382136.1/352801-352708-ID_snosnR60_Z15:0.264675,Z49322.1/596-490-ID_snosnR60_Z15:0.264675):0.0618495,AF357429.1/1-91-ID_snoHBII-85:0.326524):0.0301509):0.0255938):0.0273626,(((AL499609.9/76028-75947-ID_U45:0.323742,AP005074.1/11634-11770-ID_THI:0.323742):0.0564905,(((AE008851.1/9739-9624-ID_S15:0.264601,X76069.1/151-270-ID_S15:0.264601):0.0153005,AE006066.1/51-171-ID_S15:0.279902):0.0768224,(AE004150.1/7123-7243-ID_S15:0.305587,U32812.1/3754-3874-ID_S15:0.305587):0.0511369):0.0235086):0.0115957,AE007449.1/12778-12662-ID_yybP-ykoY:0.391828):0.0178036):0.0154814,(U85049.2/1113-1201-ID_snosnR54:0.39298,AC123930.4/14152-14283-ID_snoACA19:0.39298):0.0321327):0.00268143):0.00850329,(AE004385.1/7550-7674-ID_yybP-ykoY:0.378526,AP005220.1/114937-114792-ID_yybP-ykoY:0.378526):0.0577719):0.00149071,((((((AC136926.4/4433-4305-ID_snoACA43:0.37807,((AC006413.4/30276-30369-ID_snoR20:0.264531,AF317945.1/1-90-ID_snoR20:0.264531):0.0869103,X61926.1/688-775-ID_U18:0.351441):0.0266286):0.0142768,((AP001509.1/209873-209971-ID_Purine:0.283076,AE006347.1/1212-1310-ID_Purine:0.283076):0.0776622,(AE010606.1/4680-4581-ID_Purine:0.342263,(Z99107.2/82145-82244-ID_Purine:0.322345,Z99107.2/14363-14264-ID_Purine:0.322345):0.0199172):0.0184759):0.031608):0.013324,(((((AL591981.1/205922-205823-ID_Purine:0.298244,U51115.1/15592-15691-ID_Purine:0.298244):0.0130184,(AE007602.1/8615-8714-ID_Purine:0.296904,AP003186.2/211688-211589-ID_Purine:0.296904):0.0143584):0.0444561,(AP003193.2/214121-214023-ID_Purine:0.294171,AE007775.1/3558-3459-ID_Purine:0.294171):0.0615474):0.0115601,(X83878.1/168-267-ID_Purine:0.319721,AP004595.1/186669-186768-ID_Purine:0.319721):0.047558):0.00903386,((AF270087.1/2580-2679-ID_Purine:0.248189,AP003130.2/132799-132898-ID_Purine:0.248189):0.0824847,AE013027.1/8237-8336-ID_Purine:0.330674):0.0456382):0.0293582):0.00988394,(AP005276.1/73231-73124-ID_THI:0.350166,D00061.1/1-120-ID_5S_rRNA:0.350166):0.065388):0.00800258,Z99123.2/194904-195003-ID_Purine:0.423557):0.00867021,((((AL691512.11/142138-142006-ID_U67:0.346934,AY136823.1/412-532-ID_U6:0.346934):0.0313875,AC008474.9/113719-113587-ID_U68:0.378322):0.0256036,((((U43841.1/337-439-ID_U6:0.225792,(L22252.1/132-235-ID_U6:0.163923,M10329.1/1-108-ID_U6:0.163923):0.0618688):0.0133473,X71486.1/1-101-ID_U6:0.239139):0.0591542,X51447.1/262-364-ID_U6:0.298293):0.0185154,U58510.1/7471-7569-ID_U6:0.316809):0.087117):0.0143304,X58843.1/3-106-ID_U6:0.418256):0.0139713):0.00556129):0.00599888,(((((CR380959.1/701275-701400-ID_snosnR66:0.327787,AE015609.1/1004-1155-ID_t44:0.327787):0.0478893,BX571861.1/73502-73657-ID_t44:0.375677):0.0284209,AE012858.1/6757-6937-ID_Cobalamin:0.404098):0.00756454,((CR382125.1/739691-739800-ID_snosnR66:0.363542,AP003361.3/30261-30389-ID_yybP-ykoY:0.363542):0.0282028,AE007798.1/8173-8025-ID_THI:0.391745):0.0199169):0.00585777,(AF193754.1/24966-24788-ID_Cobalamin:0.400375,(AE004721.1/1433-1242-ID_Cobalamin:0.336679,X02707.1/2-120-ID_5S_rRNA:0.336679):0.063696):0.0171449):0.0262675):0.00319326):0.0034239,((((((((((U32923.1/1090-1203-ID_K_chan_RES:0.314884,AF375054.1/4005-4140-ID_U8:0.314884):0.0613419,(AE004317.1/5626-5807-ID_6S:0.314577,X63065.1/859-1073-ID_U3:0.314577):0.0616479):0.00973091,((X69584.1/3631-3744-ID_snosnR69:0.207104,AF064281.1/1-101-ID_snosnR69:0.207104):0.146029,(AF357410.1/1-116-ID_snoACA15:0.346117,X02637.1/3-120-ID_5S_rRNA:0.346117):0.00701624):0.0328235):0.0166267,((BX005181.5/33577-33708-ID_snoACA46:0.350264,(AL078599.19/69814-69946-ID_U70:0.317096,BX571872.1/163681-163547-ID_yybP-ykoY:0.317096):0.033168):0.0121587,(AL360091.28/68676-68810-ID_U98:0.315232,AC015550.19/39913-40054-ID_U70:0.315232):0.0471907):0.0401603):0.0127828,(AL391336.19/50066-50187-ID_snoACA18:0.3808,AF186220.1/1-189-ID_RNaseP_nuc:0.3808):0.0345662):0.00529414,(((((X67711.2/2553-2693-ID_snoF1_F2:0.322838,AF000144.1/1681-1555-ID_snoACA15:0.322838):0.0459898,X15491.1/209-337-ID_U4:0.368828):0.0054976,AY055833.1/7586-7717-ID_HLE:0.374325):0.0102187,(AF067020.1/980-1114-ID_snoACA56:0.344475,AC079945.21/34878-35012-ID_snoACA24:0.344475):0.040069):0.0304087,(AF186215.1/1-197-ID_RNaseP_nuc:0.315679,AF186216.1/1-196-ID_RNaseP_nuc:0.315679):0.0992733):0.00570709):0.0147313,(((((AF017129.1/1373-1486-ID_K_chan_RES:0.246515,L26968.1/1511-1624-ID_K_chan_RES:0.246515):0.120789,AB018545.1/1858-1971-ID_K_chan_RES:0.367304):0.0373405,(((U20342.1/1144-1257-ID_K_chan_RES:0.352591,AC007767.3/47035-47162-ID_snoR86:0.352591):0.030376,AC094784.13/200042-200174-ID_snoACA2:0.382967):0.0128374,((AC079969.5/116696-116565-ID_snoACA18:0.35601,AY163842.1/2-137-ID_Tombus_5:0.35601):0.0121439,(AC007240.2/22839-22705-ID_snoACA2:0.33282,AJ609429.1/1-149-ID_E2:0.33282):0.0353344):0.0276496):0.00884029):0.00618166,(AE017002.1/74863-74734-ID_yybP-ykoY:0.389812,((((X97794.1/2144-2293-ID_U15:0.247239,L15557.1/1-146-ID_U15:0.247239):0.049155,X80988.1/3-147-ID_U15:0.296394):0.0383398,Z34530.1/4257-4400-ID_U15:0.334733):0.0348055,Z34530.1/6444-6594-ID_U15:0.369539):0.0202728):0.0210142):0.0158912,(((((AF323751.1/1477-1590-ID_K_chan_RES:0.31635,U78642.1/1141-1254-ID_K_chan_RES:0.31635):0.0302785,AC079951.35/115286-115150-ID_snoACA2:0.346628):0.0341025,((L43844.1/2-149-ID_U12:0.226793,J04119.1/2-130-ID_U12:0.226793):0.0975322,AL513366.11/57716-57871-ID_U12:0.324326):0.0564048):0.0168175,(AP002560.1/19923-20065-ID_QUAD:0.370837,(AP002560.1/19589-19737-ID_QUAD:0.338197,Z99110.2/200192-200316-ID_yybP-ykoY:0.338197):0.0326403):0.0267107):0.0107796,(((((X01749.1/448-581-ID_U1:0.332503,X13841.1/397-552-ID_U1:0.332503):0.00702751,(((M73768.1/361-517-ID_U1:0.275461,AC004546.1/16021-16184-ID_U1:0.275461):0.0120015,(X56629.1/421-581-ID_U1:0.2398,Y00131.1/944-1108-ID_U1:0.2398):0.047662):0.045508,(X69329.1/1-160-ID_U1:0.271505,AB023028.1/448-285-ID_U1:0.271505):0.061465):0.0065605):0.0164109,L22246.1/3195-3357-ID_U1:0.355941):0.00215799,((X06880.1/1-162-ID_U1:0.312418,L22246.1/5536-5699-ID_U1:0.312418):0.0347527,X55773.1/387-534-ID_U1:0.34717):0.0109291):0.0200484,(X70869.1/1-161-ID_U1:0.333741,AC006665.1/5230-5065-ID_U1:0.333741):0.0444072):0.0301798):0.0183896):0.00867403):0.00408387,AC113292.6/67439-67304-ID_snoACA2:0.439475):0.00243625,((((((CR382137.1/1892039-1892133-ID_snosnR71:0.324568,CR380956.1/776941-777036-ID_snosnR71:0.324568):0.0425665,(AB019229.1/19651-19535-ID_snoR98:0.339865,AC005287.4/31785-31897-ID_snoR98:0.339865):0.0272695):0.0315556,(AF064261.1/1-113-ID_snosnR48:0.357241,AC092579.3/114744-114881-ID_snoACA22:0.357241):0.0414491):0.0200481,AJ609482.1/1-130-ID_snoACA12:0.418738):0.00427958,(AJ494956.1/1-139-ID_snoZ247:0.398847,D90850.1/12601-12699-ID_MicF:0.398847):0.0241707):0.0103946,(CR380956.1/462314-462432-ID_snosnR60_Z15:0.327865,CR382126.1/190302-190194-ID_snosnR60_Z15:0.327865):0.105547):0.00849888):0.00298002,((((((AC116478.14/139666-139534-ID_snoACA42:0.33437,AL136296.3/100568-100696-ID_snoACA42:0.33437):0.029391,AL627277.1/108623-108805-ID_6S:0.363761):0.0324458,((AF015716.1/1857-2038-ID_Alfamo_CPB:0.350959,AL589681.19/171773-171905-ID_U98:0.350959):0.029449,X13427.1/350-192-ID_U5:0.380408):0.0157993):0.0243834,((AF375471.1/1-99-ID_snoM1:0.21507,AB032438.1/918-1016-ID_snoM1:0.21507):0.189151,((Y13840.1/1-152-ID_HACA_sno_Snake:0.257511,Y13839.1/1-130-ID_HACA_sno_Snake:0.257511):0.104119,X76069.1/672-501-ID_SraG:0.36163):0.0425906):0.0163698):0.00895074,(AC110730.10/34981-34820-ID_IRES_FGF1:0.422428,M60515.1/145-312-ID_IRES_FGF1:0.422428):0.00711298):0.00780725,(((AE008726.1/17110-16950-ID_sroC:0.345657,AE016757.1/117796-117634-ID_sroC:0.345657):0.039196,AF047977.1/876-1015-ID_BaMV_CRE:0.384853):0.0344442,((K00782.1/2-136-ID_U4:0.253025,(AC004263.1/100956-100816-ID_U4:0.239667,M14136.1/535-675-ID_U4:0.239667):0.0133578):0.0824014,L22250.1/171-310-ID_U4:0.335426):0.083871):0.0180515):0.00754252):0.0055134):0.00716045):0.000297993,((((((AC007240.2/163812-163679-ID_snoACA51:0.338234,AC009967.8/26053-26184-ID_snoACA51:0.338234):0.0723275,(AJ609474.1/1-132-ID_snoACA38:0.340232,AC093126.2/112985-113119-ID_snoACA14:0.340232):0.0703295):0.00876164,AC145397.1/50734-50599-ID_snoACA21:0.419323):0.0123068,(AC099331.2/140721-140854-ID_U64:0.385772,X14945.1/538-753-ID_U3:0.385772):0.0458575):0.00746799,(((((AJ609480.1/1-137-ID_snoACA55:0.321221,Y11158.1/1-134-ID_U64:0.321221):0.0465824,(AC133505.3/6863-6742-ID_snoACA32:0.260309,AK027016.1/1395-1517-ID_snoACA32:0.260309):0.107494):0.00833699,(AC127300.3/152460-152595-ID_snoACA46:0.354537,AJ007015.1/1-137-ID_U23:0.354537):0.0216039):0.0273436,((L07384.1/2-133-ID_E3:0.278347,U64707.1/102-229-ID_E3:0.278347):0.0785055,U64708.1/2-124-ID_E3:0.356853):0.0466315):0.008192,(AJ278435.1/9043-9175-ID_snoACA13:0.40602,(((AE016833.1/5415-5306-ID_QaRNA:0.301918,U23406.1/206-352-ID_U2:0.301918):0.036065,X07112.1/1-152-ID_U4:0.337983):0.0434262,(AJ429604.1/1-103-ID_snoZ43:0.322094,U22352.1/510-657-ID_Telomerase-cil:0.322094):0.0593152):0.0246113):0.00565553):0.027422):0.00745791,(((AF357387.1/1-122-ID_snoACA28:0.290932,AJ609462.1/1-126-ID_snoACA28:0.290932):0.096364,AJ505659.1/1-124-ID_snoR86:0.387296):0.0349734,(AJ307928.1/3-121-ID_snoZ107_R87:0.387298,AE013612.1/8399-8511-ID_SraH:0.387298):0.0349708):0.0242865):0.0113072):0.00366494,(((BX284747.1/26398-26296-ID_snoZ13_snr52:0.372874,AF053589.1/90-279-ID_U2:0.372874):0.0563806,(AE010141.1/7469-7342-ID_snoR9:0.357783,AJ248283.1/230575-230449-ID_snoR9:0.357783):0.0714716):0.0199211,AJ490432.1/1-114-ID_snoZ188:0.449176):0.0123518):0.00327101):0.00835192,(L02971.1/1-115-ID_Parecho_CRE:0.439031,AB033416.1/2076-2219-ID_THI:0.439031):0.03412):0.000156283,((((((((((((((((((((((((((((((((((((AY319651.1/12392-12473-ID_Corona_FSE:0.271915,(AL132709.5/142597-142509-ID_sno_14q_I_II:0.253667,(J01390.1/6761-6842-ID_tRNA:0.18816,X66437.1/1-83-ID_tRNA:0.18816):0.0655063):0.0182486):0.00399673,(AL161747.5/8490-8387-ID_snoU6-53:0.266676,(((AJ458935.1/1-97-ID_snoZ119:0.174596,X07380.1/111-198-ID_tRNA:0.174596):0.0233623,AL132709.5/158545-158469-ID_sno_14q_I_II:0.197958):0.0270466,U12981.1/1-88-ID_U18:0.225005):0.0416712):0.00923604):0.036513,((((((((AJ532496.1/2-91-ID_snoZ266:0.188974,AB009835.1/1-71-ID_tRNA:0.188974):0.030818,AB042240.3/82974-82901-ID_tRNA:0.219793):0.0193039,(K00235.1/1-85-ID_tRNA:0.185144,(X61068.1/651-734-ID_tRNA:0.162452,X16754.1/1-86-ID_tRNA:0.162452):0.0226927):0.0539522):0.0133777,X16885.1/631-561-ID_tRNA:0.252474):0.0173184,(AJ489975.1/4-83-ID_snoR12:0.259274,(AJ532508.1/6-77-ID_snoR66:0.21645,AP003186.2/120108-120002-ID_yybP-ykoY:0.21645):0.0428242):0.0105183):0.0104822,(((D10744.1/389-471-ID_tRNA:0.118451,X66594.1/101-182-ID_tRNA:0.118451):0.081416,K02229.1/1-83-ID_tRNA:0.199868):0.052214,AF158101.6/72456-72373-ID_tRNA:0.252082):0.0281932):0.0133258,(X16885.1/460-388-ID_tRNA:0.219571,K00242.1/1-75-ID_tRNA:0.219571):0.0740301):0.0115932,((AB087258.1/15478-15568-ID_THI:0.252933,AL662969.3/86874-86961-ID_U25:0.252933):0.0261168,M25321.1/113-184-ID_tRNA:0.27905):0.026144):0.00723127):0.0134985,((((AJ532499.1/1-73-ID_snoZ267:0.211912,M68929.1/39446-39374-ID_tRNA:0.211912):0.0271742,(X02172.1/335-407-ID_tRNA:0.166799,D31785.1/14571-14644-ID_tRNA:0.166799):0.0722878):0.0184835,(X12631.1/8405-8475-ID_tRNA:0.193511,X00892.1/1-74-ID_tRNA:0.193511):0.0640598):0.0349561,(X96644.1/1-84-ID_U45:0.235283,(AP004951.1/53820-53735-ID_snoR160:0.180748,AP004951.1/53576-53499-ID_snoR160:0.180748):0.0545347):0.0572436):0.0333971):0.0100574,(((AP006162.2/95640-95748-ID_mir-172:0.21438,L32608.1/283-376-ID_Y:0.21438):0.0596723,(AJ010687.1/1-99-ID_snoR31_Z110_Z27:0.182889,AJ532534.1/5-96-ID_snoR24:0.182889):0.0911633):0.031232,(((AE014003.1/5850-5961-ID_Alpha_RBS:0.105743,AE016767.1/243541-243430-ID_Alpha_RBS:0.105743):0.108304,AE006177.1/3108-2993-ID_Alpha_RBS:0.214047):0.0485012,AJ490435.1/3-82-ID_U27:0.262548):0.0427366):0.0306967):0.00269216,Z99110.2/47875-47995-ID_S_box:0.338673):0.00515062,((AF357382.1/1-99-ID_snoU6-53:0.298266,AJ532531.1/1-77-ID_snoR24:0.298266):0.00906876,((Z93385.1/25849-25956-ID_SL2:0.207397,AC117838.1/4385-4270-ID_SL2:0.207397):0.0433618,Z82266.2/14265-14371-ID_SL2:0.250759):0.056576):0.036489):0.00416893,(((((AJ489946.1/1-87-ID_snoZ102_R77:0.27239,(((AJ490337.1/6-104-ID_snoR11:0.170612,AJ240063.1/2-93-ID_U24:0.170612):0.041443,AJ240075.1/1-78-ID_U40:0.212055):0.026102,AC078839.4/76753-76859-ID_snoZ173:0.238157):0.0342335):0.00782293,(((AB016878.1/77210-77138-ID_snoR43:0.186922,AJ490439.1/5-93-ID_snosnR60_Z15:0.186922):0.0592927,AJ003047.1/146-218-ID_U36:0.246214):0.0161734,AJ222770.1/4-73-ID_U24:0.262388):0.0178258):0.0140274,(((U40580.1/2651-2720-ID_U30:0.159537,X02172.1/247-319-ID_tRNA:0.159537):0.0353188,X55514.2/4416-4343-ID_tRNA:0.194856):0.0574811,X03240.1/6071-6134-ID_tRNA:0.252337):0.0419035):0.0231271,((((((AC125477.13/99227-99308-ID_snosnR60_Z15:0.174007,AB020746.1/70530-70440-ID_snosnR60_Z15:0.174007):0.0333601,(BC038733.1/878-952-ID_snosnR60_Z15:0.175391,AJ490438.1/5-85-ID_U27:0.175391):0.0319761):0.0149838,AF317944.1/4-89-ID_snosnR60_Z15:0.222351):0.0213766,AJ536400.1/3-102-ID_U43:0.243727):0.0226949,((AC025808.8/30370-30454-ID_snoR16:0.175417,X66439.1/1-73-ID_tRNA:0.175417):0.0708696,(AC079829.6/41345-41431-ID_snoR160:0.20325,X87373.1/2786-2857-ID_U73:0.20325):0.0430371):0.0201353):0.0339282,AC115687.1/128847-128934-ID_snoR16:0.300351):0.0170173):0.0124322,(((AJ490374.1/1-98-ID_snoZ161_228:0.238257,AC078839.4/85064-85155-ID_snoZ165:0.238257):0.03076,(AJ314857.1/8059-8137-ID_U83:0.252025,Z49897.1/2330-2421-ID_U14:0.252025):0.0169925):0.0568489,X02167.1/268-340-ID_tRNA:0.325866):0.00393423):0.0181926):0.00564438,(AC121491.2/45753-45673-ID_snoR16:0.292321,(AL596173.1/263872-263770-ID_SRP_bact:0.259023,AE010169.1/2778-2835-ID_snoPyro_CD:0.259023):0.0332983):0.0613158):0.0073455,((((((AF029248.1/13602-13686-ID_Corona_FSE:0.196211,AF141346.1/240-319-ID_snoZ18:0.196211):0.0399958,AY297028.1/13388-13471-ID_Corona_FSE:0.236206):0.0673182,(((AB032798.1/2193-2284-ID_U35:0.221777,AP000397.1/130445-130371-ID_tRNA:0.221777):0.0380455,(AB076245.1/105-176-ID_sno_14q_I_II:0.223404,AE003624.2/69897-69824-ID_tRNA:0.223404):0.036418):0.0257386,M34508.1/318-404-ID_tRNA:0.285561):0.0179633):0.00676858,(AE004309.1/1945-2015-ID_msr:0.236026,AF058944.1/9309-9370-ID_Corona_pk3:0.236026):0.074267):0.021269,(AF317949.1/1-74-ID_snoR28:0.287884,AE008883.1/15626-15696-ID_tRNA:0.287884):0.043678):0.005835,(((((AE010046.1/2764-2849-ID_gcvT:0.220917,(AF134583.1/1816-1744-ID_tRNA:0.173939,M68929.1/165481-165397-ID_tRNA:0.173939):0.0469777):0.00822783,(AC012501.7/86967-86897-ID_U56:0.203571,X15613.1/1106-1175-ID_tRNA:0.203571):0.0255741):0.0181843,(U40580.1/1686-1760-ID_U28:0.177356,U40654.1/1539-1614-ID_U28:0.177356):0.0699729):0.0280957,(AJ543326.1/2-79-ID_snoR38:0.244988,U72860.1/1-83-ID_U28:0.244988):0.0304366):0.0432499,((AC090227.10/15359-15277-ID_U91:0.190027,D10737.1/4698-4793-ID_U21:0.190027):0.0759804,(Z35311.1/728-821-ID_U21:0.161116,Z35312.1/944-1038-ID_U21:0.161116):0.104891):0.0526676):0.0187225):0.0235856):0.0110475,(((((((((((((((AC149132.1/66733-66664-ID_snoU2-30:0.17173,AP003223.3/70152-70073-ID_snoJ33:0.17173):0.0473099,(AP003829.2/81300-81230-ID_snoZ105:0.202391,AJ309198.1/317-249-ID_snoZ105:0.202391):0.0166489):0.0145321,AF012825.2/142988-142927-ID_Pox_AX_element:0.233571):0.0273307,AL645849.17/60589-60655-ID_U95:0.260902):0.0151367,(AC118069.8/83531-83602-ID_snosnR60_Z15:0.233344,AL049840.8/49460-49527-ID_U51:0.233344):0.0426944):0.0104877,AY190954.1/18067-18131-ID_FIE3:0.286527):0.0145941,((((((AJ458935.1/853-941-ID_snoZ122:0.20268,AF141346.1/1275-1356-ID_U24:0.20268):0.0177065,(AJ490342.1/3-82-ID_U40:0.170979,AJ532516.1/6-75-ID_snoR160:0.170979):0.0494075):0.0128074,(AB061826.1/4476-4547-ID_U102:0.160375,AP003764.3/40010-40077-ID_snoZ105:0.160375):0.0728189):0.0338421,(AC135559.4/53404-53306-ID_snoZ157:0.249287,(U74623.1/124-27-ID_ctRNA_pT181:0.232874,AJ532512.1/4-84-ID_snoR160:0.232874):0.0164122):0.0177492):0.0231438,((((AF228365.1/1-73-ID_snoR60:0.193657,(X06552.1/5485-5556-ID_U18:0.159362,X06552.1/4707-4777-ID_U18:0.159362):0.0342948):0.058703,(((AJ536410.1/1-75-ID_U54:0.151241,X54421.1/14314-14385-ID_tRNA:0.151241):0.0506912,X01738.1/122-190-ID_tRNA:0.201932):0.0222657,(AJ003045.1/47-114-ID_U36:0.16951,AJ003041.1/119-186-ID_U36:0.16951):0.0546885):0.0281623):0.00349236,((AJ490416.1/2-87-ID_U34:0.21507,((U72867.1/2-74-ID_U30:0.140193,(AF158101.6/72364-72294-ID_tRNA:0.0965765,AE004386.1/8370-8441-ID_tRNA:0.0965765):0.043617):0.0145357,J01470.1/315-386-ID_tRNA:0.154729):0.0603408):0.00815371,X02167.1/345-416-ID_tRNA:0.223224):0.0326289):0.0236039,(AC097720.5/99784-99861-ID_U53:0.2352,(AF357377.1/1-68-ID_U53:0.23142,AF266720.1/161-233-ID_U61:0.23142):0.00378001):0.0442565):0.0107233):0.00261363,(AJ494930.1/2-86-ID_snoZ161_228:0.226499,AB061820.1/3401-3472-ID_U18:0.226499):0.0662939):0.00832731):0.0115198,((AC132195.4/6836-6926-ID_mir-196:0.212585,((X64404.1/160-97-ID_U7:0.12503,Z54313.1/7136-7074-ID_U7:0.12503):0.029024,Z54313.1/13139-13076-ID_U7:0.154053):0.058532):0.0488135,((AE013691.1/12531-12457-ID_SraD:0.17259,AE008828.1/19832-19907-ID_SraD:0.17259):0.0570738,Z54313.1/5973-6037-ID_U7:0.229664):0.0317347):0.0512415):0.0180501,(AL645795.3/72052-71960-ID_mir-196:0.30308,X54552.1/167-241-ID_tRNA:0.30308):0.0276106):0.00146574,AF254833.1/1-51-ID_snoR9:0.332156):0.0107715,(U72869.1/1-65-ID_U31:0.104327,U72868.1/1-68-ID_U31:0.104327):0.238601):0.00196627,(((AP002086.1/162402-162334-ID_ctRNA_p42d:0.294248,(BX276101.6/114604-114519-ID_mir-133:0.26901,U17136.1/898-984-ID_DsrA:0.26901):0.0252385):0.0271655,(X60206.1/2132-2205-ID_msr:0.254993,AC092237.1/57223-57161-ID_SECIS:0.254993):0.0664205):0.0191592,(AF053946.1/59545-59456-ID_CopA:0.288839,AB024946.1/39191-39282-ID_CopA:0.288839):0.0517342):0.00432137):0.00415581,(((AF313446.1/3053-2979-ID_ctRNA_p42d:0.28076,AE002565.1/35056-35157-ID_QaRNA:0.28076):0.0348127,((AE008291.1/9339-9266-ID_ctRNA_p42d:0.243202,AF069526.1/1261-1374-ID_K_chan_RES:0.243202):0.0163385,J01390.1/12505-12576-ID_tRNA:0.25954):0.0560322):0.0240048,AP003016.2/1431-1507-ID_ctRNA_p42d:0.339577):0.00947237):0.0053598,(((AJ532545.1/5-104-ID_snoR1:0.295957,(AJ532536.1/2-76-ID_snoR60:0.236422,AF228364.1/1-74-ID_snoR60:0.236422):0.0595353):0.0215512,X62859.1/3-124-ID_5S_rRNA:0.317508):0.0104068,(((M19482.1/4348-4418-ID_U59:0.216799,AC006196.3/174612-174679-ID_U59:0.216799):0.0658315,(X96659.1/1-75-ID_U59:0.214299,S62079.1/541-624-ID_U21:0.214299):0.068332):0.032747,D16387.1/11555-11625-ID_tRNA:0.315378):0.0125377):0.0264944):0.00677517,(((AJ493278.1/8242-8159-ID_ctRNA_pND324:0.24183,AF036485.2/32199-32115-ID_ctRNA_pND324:0.24183):0.029602,(U35629.2/270-185-ID_ctRNA_pND324:0.243406,AE001272.1/57810-57723-ID_ctRNA_pND324:0.243406):0.0280265):0.0566973,((AL592102.1/21892-21975-ID_ctRNA_pND324:0.222804,AF179847.1/3382-3298-ID_ctRNA_pND324:0.222804):0.0558832,Z12832.1/542-622-ID_msr:0.278687):0.0494421):0.0330555):0.0108452):0.00881132,(AJ490368.1/1-90-ID_snoZ157:0.363183,(AJ250988.1/180-285-ID_SL1:0.18452,AF282179.1/149-252-ID_SL1:0.18452):0.178663):0.0176579):0.00205693,(((AC005851.3/82204-82319-ID_mir-172:0.297497,(AL591462.5/20240-20187-ID_UnaL2:0.240295,(BX005479.5/118390-118335-ID_UnaL2:0.174443,AL132709.5/156819-156747-ID_sno_14q_I_II:0.174443):0.065852):0.0572018):0.027409,((AL928834.15/56933-56987-ID_UnaL2:0.271789,AC011809.2/63495-63570-ID_snoZ267:0.271789):0.0251658,X96662.1/1-74-ID_U50:0.296955):0.0279511):0.0371589,AE012978.1/1-99-ID_yybP-ykoY:0.362065):0.0208331):0.00475389,AL161574.2/196824-196728-ID_snoR24:0.387652):0.00145397,((((BX897699.1/1435970-1435876-ID_gcvT:0.310047,(AE003824.3/166187-166260-ID_snoZ1:0.274667,D14522.1/2979-3051-ID_U36:0.274667):0.0353803):0.0623715,(((((CR382138.1/1155473-1155548-ID_snosnR55:0.295265,(X52392.1/6280-6355-ID_tRNA:0.240488,L07095.1/4950-5016-ID_tRNA:0.240488):0.0547778):0.0182262,(AJ575660.1/49019-49094-ID_snosnR55:0.311409,((((AJ536403.1/3-85-ID_U54:0.183521,L23320.1/77-10-ID_tRNA:0.183521):0.0454213,AF076356.1/60-128-ID_tRNA:0.228943):0.04014,(X16885.1/553-488-ID_tRNA:0.25543,AB042524.1/9391-9458-ID_tRNA:0.25543):0.0136527):0.0280148,((AL445235.30/104147-104057-ID_U103:0.214932,X55514.2/4047-4119-ID_tRNA:0.214932):0.0352775,Y10943.1/948-1016-ID_tRNA:0.250209):0.0468886):0.0143112):0.00208271):0.0289059,((BC000405.2/1511-1584-ID_U1A_PIE:0.238192,AC079644.9/92689-92762-ID_U1A_PIE:0.238192):0.038655,(AJ224028.1/3-79-ID_U81:0.219288,AE005391.1/7477-7544-ID_rydB:0.219288):0.0575595):0.0655499):0.00651696,(((AF003887.1/579-677-ID_HIV_PBS:0.231937,AJ536408.1/2-82-ID_U54:0.231937):0.0616141,(AJ307922.1/3-97-ID_snoZ103:0.20971,AJ307921.1/1-95-ID_snoZ103:0.20971):0.0838411):0.0453879,((AB028894.1/2954-3040-ID_U35:0.236744,AB028893.1/10920-11006-ID_U35:0.236744):0.0688979,(((AJ536405.1/1-81-ID_U54:0.210624,AJ536411.1/4-86-ID_U54:0.210624):0.0296349,(AB061824.1/2400-2464-ID_U58:0.20471,AB061824.1/4441-4504-ID_U58:0.20471):0.0355489):0.0532746,AC121784.2/82332-82403-ID_sno_14q_I_II:0.293534):0.0121089):0.0332971):0.00997484):0.0155813,(AJ490395.1/1-83-ID_snoZ168:0.325615,AE016762.1/12325-12402-ID_C0465:0.325615):0.0388812):0.00792313):0.00551414,AF213679.2/1-109-ID_SL2:0.377933):0.00410604,(AF317988.1/1-97-ID_snoR64:0.284083,X00432.1/665-732-ID_tRNA:0.284083):0.097956):0.0070672):0.00882688,(((((AY220692.1/2-94-ID_snoR44_J54:0.298928,(AJ490348.1/1-93-ID_snoR41:0.24642,AJ532506.1/1-77-ID_snoR66:0.24642):0.0525078):0.02299,(AJ240077.1/6-90-ID_snoR12:0.283482,AJ490360.1/3-101-ID_snoZ159:0.283482):0.0384358):0.0161051,(AJ490344.1/1-97-ID_snoR41:0.300994,AC096691.6/3905-3812-ID_snoZ37:0.300994):0.0370289):0.0275213,X67247.1/516-595-ID_U39:0.365544):0.0150723,((AK099782.1/3134-3214-ID_snoJ33:0.248166,(U40654.1/922-996-ID_U26:0.189737,U40580.1/1015-1089-ID_U26:0.189737):0.0584287):0.067965,(AC095015.1/33082-33144-ID_FIE3:0.302232,AB061840.1/1853-1925-ID_U101:0.302232):0.0138992):0.0644852):0.0173166):0.00204176,(((((((((((((((((((AY518894.1/12426-12504-ID_Corona_FSE:0.273066,(L36897.1/2659-2743-ID_Intron_gpII:0.222968,Z72500.1/3161-3251-ID_Intron_gpII:0.222968):0.050098):0.0266352,((Z69899.1/2926-3021-ID_Intron_gpII:0.18082,U41288.1/27369-27451-ID_Intron_gpII:0.18082):0.053597,AB042240.3/88332-88259-ID_Intron_gpII:0.234417):0.0652842):0.0212555,((AE016822.1/1714518-1714420-ID_gcvT:0.252297,((J01373.1/73-144-ID_tRNA:0.173079,(AC008345.4/147881-147810-ID_tRNA:0.148614,K03079.1/135-206-ID_tRNA:0.148614):0.0244642):0.0524059,AE008829.1/931-842-ID_tRNA:0.225485):0.0268118):0.0416868,(D12694.1/2533-2604-ID_tRNA:0.250796,(X99772.1/9544-9611-ID_tRNA:0.209842,(X03715.1/171-243-ID_tRNA:0.138545,X16746.1/1-72-ID_tRNA:0.138545):0.0712965):0.0409544):0.0431869):0.0269734):0.0106521,(((((AL445235.30/136604-136536-ID_snoZ50:0.187662,AF016404.1/2636-2555-ID_tRNA:0.187662):0.0511666,(AB042432.1/3845-3913-ID_tRNA:0.181172,X55026.1/20537-20608-ID_tRNA:0.181172):0.0576576):0.0434873,((U40654.1/666-735-ID_U25:0.200779,X01484.1/2-120-ID_5S_rRNA:0.200779):0.047268,M26976.1/105-223-ID_5S_rRNA:0.248048):0.0342689):0.0114012,X52392.1/9016-9083-ID_tRNA:0.293718):0.021231,((AJ490345.1/1-76-ID_snoZ155:0.288732,(AE003823.3/174742-174668-ID_mir-46:0.284992,U01159.2/1039-961-ID_FinP:0.284992):0.00374001):0.0150818,((((AF109906.1/100346-100281-ID_U52:0.228173,K00634.1/531-596-ID_tRNA:0.228173):0.00552399,AL773527.8/126615-126549-ID_U52:0.233697):0.0303037,((AF029859.2/4361-4421-ID_Entero_CRE:0.193758,K02528.1/1-74-ID_tRNA:0.193758):0.025671,X03920.1/1172-1235-ID_SECIS:0.219429):0.0445721):0.0306738,AF380118.1/366-433-ID_SECIS:0.294674):0.00913978):0.0111344):0.0166602):0.00454,((((((((((AY177731.1/717-649-ID_S-element:0.186025,(AF283811.2/2664-2730-ID_S-element:0.126758,AE009323.1/2033-1964-ID_S-element:0.126758):0.0592668):0.0392602,(X12975.1/234-306-ID_tRNA:0.0812225,AE005611.1/1749-1821-ID_tRNA:0.0812225):0.144062):0.0184185,((X94606.1/1-64-ID_U37:0.155952,AL132709.5/129680-129609-ID_sno_14q_I_II:0.155952):0.0412242,AF396686.1/584-657-ID_U87:0.197176):0.0465272):0.0345648,(AC111015.2/21804-21909-ID_mir-399:0.248911,AC093098.2/67389-67475-ID_tRNA:0.248911):0.0293577):0.0152525,X62583.1/626-698-ID_msr:0.293521):0.00919205,(((((((AC116916.2/46418-46329-ID_mir-133:0.176318,X04561.1/1-72-ID_tRNA:0.176318):0.0644748,((((J05395.1/2325-2252-ID_tRNA:0.161228,(AL662865.4/12206-12135-ID_tRNA:0.151495,AL023288.2/21768-21839-ID_tRNA:0.151495):0.0097335):0.0206348,X00916.1/1570-1644-ID_tRNA:0.181863):0.0241818,(AE003471.3/169154-169225-ID_tRNA:0.185453,X69098.1/1-73-ID_tRNA:0.185453):0.0205921):0.0245057,(((((AC006635.2/21711-21640-ID_tRNA:0.130528,K00570.1/851-921-ID_tRNA:0.130528):0.0150582,AC068900.3/7333-7404-ID_tRNA:0.145586):0.0215883,M37162.1/1557-1488-ID_tRNA:0.167175):0.0289622,((U51030.1/22201-22130-ID_tRNA:0.053981,X81069.1/365-436-ID_tRNA:0.053981):0.0941248,AF037042.2/2935-2864-ID_tRNA:0.148106):0.0480309):0.0214655,(X61065.1/170-242-ID_tRNA:0.173597,AF008220.1/7169-7240-ID_tRNA:0.173597):0.0440047):0.0129481):0.010243):0.0357435,((((((((((((AC078778.34/32602-32516-ID_mir-148:0.159642,L36887.1/4319-4391-ID_tRNA:0.159642):0.0314518,(((X03715.1/589-662-ID_tRNA:0.129677,M68929.1/41917-41989-ID_tRNA:0.129677):0.0215177,M16450.1/308-380-ID_tRNA:0.151194):0.0154029,((J01390.1/11933-12004-ID_tRNA:0.098308,M20960.1/1-74-ID_tRNA:0.098308):0.0489873,AB042240.3/36390-36319-ID_tRNA:0.147295):0.0193019):0.0244967):0.0344782,((AF166114.1/53704-53775-ID_tRNA:0.142421,AF041468.1/43811-43739-ID_tRNA:0.142421):0.0467745,((X02437.1/274-344-ID_tRNA:0.159841,AF493542.1/6654-6722-ID_tRNA:0.159841):0.0173345,J01390.1/6161-6231-ID_tRNA:0.177176):0.012019):0.036377):0.0101828,(((X15508.1/140-211-ID_tRNA:0.185216,X70810.2/60996-61067-ID_tRNA:0.185216):0.016577,(AL590385.23/26487-26416-ID_tRNA:0.113446,AE004843.1/5065-4995-ID_tRNA:0.113446):0.0883465):0.0176964,X55342.1/30-101-ID_tRNA:0.219489):0.0162655):0.0049991,(((((((V00158.1/694-623-ID_tRNA:0.114128,AE005611.1/1614-1687-ID_tRNA:0.114128):0.0394277,((X03154.1/401-474-ID_tRNA:0.099938,AF008220.1/6172-6245-ID_tRNA:0.099938):0.0388777,((AB031211.1/8065-8137-ID_tRNA:0.0041915,AF074839.1/52-124-ID_tRNA:0.0041915):0.0746917,AF083212.1/212-284-ID_tRNA:0.0788832):0.0599324):0.0147396):0.0216512,((((X16643.1/1078-1151-ID_tRNA:0.112376,X04779.1/1-73-ID_tRNA:0.112376):0.00858063,(AE004866.1/8982-8910-ID_tRNA:0.0922165,AE008710.1/84-156-ID_tRNA:0.0922165):0.0287401):0.010629,X61068.1/1364-1437-ID_tRNA:0.131586):0.0242011,((((X16752.1/1-74-ID_tRNA:0.064127,AB066098.1/1687-1760-ID_tRNA:0.064127):0.050611,AB067577.1/1615-1688-ID_tRNA:0.114738):0.0205738,X07395.1/103-176-ID_tRNA:0.135312):0.00562392,AF127584.1/98-171-ID_tRNA:0.140936):0.014851):0.0194197):0.019848,(X51423.1/1802-1874-ID_tRNA:0.122145,X07925.1/53-125-ID_tRNA:0.122145):0.0729094):0.0111163,(((M18050.1/352-424-ID_tRNA:0.092284,X61061.1/74-147-ID_tRNA:0.092284):0.0522748,(L13782.1/442-515-ID_tRNA:0.126761,AE005497.1/10137-10064-ID_tRNA:0.126761):0.0177978):0.0433151,(X03715.1/1086-1158-ID_tRNA:0.164697,X16760.1/1-73-ID_tRNA:0.164697):0.0231768):0.0182969):0.00472644,(((D00548.1/191-271-ID_tRNA:0.158248,AC108081.2/59868-59786-ID_tRNA:0.158248):0.00483415,((AF026213.1/13358-13277-ID_tRNA:0.117968,Z11884.1/254-326-ID_tRNA:0.117968):0.0171897,AC008443.10/8240-8321-ID_tRNA:0.135158):0.0279239):0.0387119,(X56506.1/61-144-ID_tRNA:0.188076,((Z74072.1/3173-3245-ID_tRNA:0.149671,M20964.1/1-88-ID_tRNA:0.149671):0.0205885,(K01749.1/2878-2958-ID_tRNA:0.137887,L00194.1/554-627-ID_tRNA:0.137887):0.0323725):0.0178169):0.0137172):0.00910355):0.0184603,(((AB042240.3/6758-6687-ID_tRNA:0.131092,AP000397.1/114390-114319-ID_tRNA:0.131092):0.0487183,(((X70810.2/31388-31317-ID_tRNA:0.113174,AB001488.1/62222-62293-ID_tRNA:0.113174):0.0216155,U39708.1/2300-2229-ID_tRNA:0.134789):0.0233412,AE005234.1/8154-8227-ID_tRNA:0.158131):0.0216797):0.0433099,(((X53649.1/160-231-ID_tRNA:0.165073,X52070.1/699-771-ID_tRNA:0.165073):0.0381818,(X59583.1/330-410-ID_tRNA:0.177058,(J01399.1/2867-2939-ID_tRNA:0.119012,M22010.1/3113-3185-ID_tRNA:0.119012):0.0580458):0.0261971):0.0122284,((((K00277.1/1-73-ID_tRNA:0.155502,(X03126.1/244-324-ID_tRNA:0.118952,AF069749.1/1422-1494-ID_tRNA:0.118952):0.0365495):0.0285414,(((L00194.1/685-756-ID_tRNA:0.118269,AL596271.1/1843-1770-ID_tRNA:0.118269):0.0392348,(X59571.1/319-390-ID_tRNA:0.130516,AE000043.2/8839-8769-ID_tRNA:0.130516):0.0269883):0.0158336,X52392.1/5172-5102-ID_tRNA:0.173337):0.010706):0.0142358,(((AF158101.6/72530-72458-ID_tRNA:0.114625,X55320.1/1-72-ID_tRNA:0.114625):0.0266168,(X00360.1/1-73-ID_tRNA:0.095895,AF142677.4/47404-47332-ID_tRNA:0.095895):0.0453468):0.0265779,(K03317.1/4-76-ID_tRNA:0.047854,X53444.1/72-144-ID_tRNA:0.047854):0.119966):0.0304595):0.00306664,(((AF008220.1/6620-6692-ID_tRNA:0.138904,(AE008762.1/276-203-ID_tRNA:0.081298,AE004237.1/2976-2903-ID_tRNA:0.081298):0.0576058):0.0265308,AB013373.1/3754-3825-ID_tRNA:0.165435):0.0147482,((AB031213.1/2203-2276-ID_tRNA:0.118436,X61066.1/339-412-ID_tRNA:0.118436):0.029057,AE005196.1/3290-3363-ID_tRNA:0.147492):0.0326902):0.0211631):0.0141379):0.00763646):0.00623719):0.0113966):0.00332828,(((AL132709.5/180473-180397-ID_sno_14q_I_II:0.142297,(X59566.1/318-390-ID_tRNA:0.119456,M11464.1/1-72-ID_tRNA:0.119456):0.022841):0.0343283,D31785.1/832-903-ID_tRNA:0.176625):0.0391111,(((M26928.1/1266-1194-ID_tRNA:0.154073,X03154.1/801-875-ID_tRNA:0.154073):0.00797325,X70810.2/102843-102771-ID_tRNA:0.162046):0.0430958,X52392.1/8258-8184-ID_tRNA:0.205142):0.0105944):0.0283458):0.00538132,((D00552.1/73-146-ID_tRNA:0.188097,AE003677.3/170128-170056-ID_tRNA:0.188097):0.0331627,(X57046.1/341-271-ID_tRNA:0.197488,AF008220.1/5322-5394-ID_tRNA:0.197488):0.0237717):0.0282038):0.00447708,(((((AC024995.8/165717-165798-ID_tRNA:0.0822625,AL133551.13/12355-12436-ID_tRNA:0.0822625):0.0368118,AC021639.5/181586-181505-ID_tRNA:0.119074):0.0586488,Z82044.1/15843-15924-ID_tRNA:0.177723):0.02948,(X61068.1/1281-1353-ID_tRNA:0.165558,(AC122544.1/63069-62986-ID_tRNA:0.1301,J01390.1/11859-11931-ID_tRNA:0.1301):0.0354587):0.0416448):0.0188551,(((AF396436.1/528-448-ID_tRNA:0.178565,(Y14522.1/1-81-ID_tRNA:0.115156,AE005414.1/2595-2512-ID_tRNA:0.115156):0.0634097):0.0121648,X99772.1/5441-5375-ID_tRNA:0.19073):0.0283474,K02003.1/1-74-ID_tRNA:0.219077):0.00698079):0.0278825):0.000598311,(((((AF008220.1/6251-6324-ID_tRNA:0.0712035,X61068.1/961-1034-ID_tRNA:0.0712035):0.0737288,M17309.1/774-846-ID_tRNA:0.144932):0.0476214,Z74797.1/2502-2432-ID_tRNA:0.192554):0.0423579,((((Z11880.1/124-195-ID_tRNA:0.129564,M26978.1/826-899-ID_tRNA:0.129564):0.0104319,(AE008731.1/705-777-ID_tRNA:0.117729,X70810.2/30807-30878-ID_tRNA:0.117729):0.0222669):0.0356667,X00916.1/823-889-ID_tRNA:0.175663):0.0352155,AF047724.1/439-367-ID_tRNA:0.210879):0.024033):0.015292,(((AE005527.1/84-156-ID_tRNA:0.180413,((Z36079.1/181-110-ID_tRNA:0.154211,K00344.1/1-73-ID_tRNA:0.154211):0.0077085,AB035923.1/6106-6178-ID_tRNA:0.16192):0.0184932):0.020519,((U18089.1/221-293-ID_tRNA:0.115105,X65556.1/351-423-ID_tRNA:0.115105):0.0184093,AE005414.1/2810-2738-ID_tRNA:0.133514):0.0674174):0.0272721,((Z99104.2/165829-165901-ID_tRNA:0.145511,X51824.1/381-453-ID_tRNA:0.145511):0.0454791,(J01440.1/394-465-ID_tRNA:0.180873,M16450.1/142-214-ID_tRNA:0.180873):0.0101166):0.0372136):0.0219999):0.00433534):0.00552425,(X53443.1/135-206-ID_tRNA:0.196439,Z71616.1/3983-4056-ID_tRNA:0.196439):0.0636247):0.0119271,(AE009773.1/7700-7629-ID_tRNA:0.188033,AE006696.1/291-218-ID_tRNA:0.188033):0.0839573):0.00104982,(AL162971.1/11752-11825-ID_tRNA:0.231639,M18672.1/347-431-ID_tRNA:0.231639):0.0414011):0.00349674):0.00268468,((((((AC121784.2/52659-52730-ID_sno_14q_I_II:0.180145,J01390.1/6367-6447-ID_tRNA:0.180145):0.0422934,(((K00287.1/1-73-ID_tRNA:0.155094,(X15245.1/160-231-ID_tRNA:0.098518,X61068.1/560-632-ID_tRNA:0.098518):0.056576):0.0297713,(X16767.1/1-73-ID_tRNA:0.13453,AE008893.1/17175-17247-ID_tRNA:0.13453):0.0503353):0.0197774,((AB035922.1/6128-6200-ID_tRNA:0.113907,M91385.1/1046-1118-ID_tRNA:0.113907):0.055337,(AJ400848.1/29178-29105-ID_tRNA:0.125041,M16333.1/1-74-ID_tRNA:0.125041):0.0442025):0.0353992):0.0177952):0.0111503,((U25144.1/1062-991-ID_tRNA:0.179285,AF158101.6/72033-71960-ID_tRNA:0.179285):0.0300265,(K01941.1/217-303-ID_tRNA:0.170472,(M35060.1/1-72-ID_tRNA:0.119355,X04465.1/57877-57950-ID_tRNA:0.119355):0.051117):0.0388395):0.0242768):0.00320429,(((AF491005.1/5436-5355-ID_tRNA:0.149112,X55339.1/30-104-ID_tRNA:0.149112):0.0449428,(M57698.1/294-367-ID_tRNA:0.150696,AL352978.6/119697-119770-ID_tRNA:0.150696):0.0433598):0.0241661,(M22764.1/167-240-ID_tRNA:0.191372,AB013372.1/8-81-ID_tRNA:0.191372):0.0268493):0.0185712):0.0238849,((M68929.1/186481-186410-ID_tRNA:0.160734,U18916.2/60498-60427-ID_tRNA:0.160734):0.07085,(X54552.1/66-137-ID_tRNA:0.193957,L36887.1/4635-4707-ID_tRNA:0.193957):0.037627):0.0290935):0.00737199,((((((AJ400848.1/74-1-ID_tRNA:0.139698,J01390.1/13362-13432-ID_tRNA:0.139698):0.0268562,D16387.1/11909-11838-ID_tRNA:0.166554):0.0392157,((J01390.1/6669-6740-ID_tRNA:0.151118,X61068.1/477-549-ID_tRNA:0.151118):0.03275,AE005414.1/2681-2611-ID_tRNA:0.183868):0.0219015):0.0219981,((AF008220.1/5430-5502-ID_tRNA:0.155404,AF160864.1/20552-20480-ID_tRNA:0.155404):0.0036235,X57046.1/121-203-ID_tRNA:0.159028):0.0687401):0.0304599,(AJ404228.1/1559-1631-ID_tRNA:0.194229,D10743.1/4-73-ID_tRNA:0.194229):0.063998):0.00249773,(((M68929.1/15170-15243-ID_tRNA:0.109945,AJ012132.1/54-126-ID_tRNA:0.109945):0.0789135,AF160864.1/14524-14453-ID_tRNA:0.188859):0.0353849,((((AB042240.3/15036-15107-ID_tRNA:0.117817,M18050.1/100-172-ID_tRNA:0.117817):0.0364917,((Z71311.1/286-214-ID_tRNA:0.102893,X00916.1/1018-1091-ID_tRNA:0.102893):0.0277399,(M68929.1/49940-50012-ID_tRNA:0.098827,J01395.1/2878-2951-ID_tRNA:0.098827):0.0318054):0.0236764):0.0377136,(X02205.1/471-542-ID_tRNA:0.107254,AJ223323.1/613-684-ID_tRNA:0.107254):0.0847679):0.0176293,(L07095.1/2676-2750-ID_tRNA:0.162832,X68198.1/9818-9745-ID_tRNA:0.162832):0.0468192):0.0145918):0.0364818):0.00732422):0.0111721):0.00973403,(((((BX088699.4/105142-105196-ID_UnaL2:0.170778,J01390.1/6234-6306-ID_tRNA:0.170778):0.0288175,J01390.1/12259-12330-ID_tRNA:0.199595):0.0259973,(J04815.1/1371-1301-ID_tRNA:0.147612,Z35950.1/5070-5141-ID_tRNA:0.147612):0.0779807):0.0252967,(X04465.1/73150-73215-ID_Intron_gpII:0.233668,(U46121.1/66-138-ID_tRNA:0.181904,D12695.1/203-134-ID_tRNA:0.181904):0.0517642):0.0172212):0.0259832,((((AL132709.5/183412-183335-ID_sno_14q_I_II:0.197495,X03126.1/162-234-ID_tRNA:0.197495):0.0319122,X15613.1/1813-1875-ID_tRNA:0.229407):0.0112197,(((X17658.1/140-72-ID_tRNA:0.167788,(AL132988.4/95773-95841-ID_tRNA:0.132394,AF490529.1/2769-2701-ID_tRNA:0.132394):0.0353937):0.0304345,(M25321.1/478-410-ID_tRNA:0.159611,X52392.1/6430-6362-ID_tRNA:0.159611):0.0386107):0.0206887,((AF490529.1/11834-11766-ID_tRNA:0.136432,M93388.1/1318-1384-ID_tRNA:0.136432):0.0334325,M10217.1/16246-16178-ID_tRNA:0.169865):0.0490465):0.0217154):0.0223837,(AF322071.1/1577-1642-ID_SECIS:0.232532,((M10217.1/5909-5841-ID_tRNA:0.167114,(AF490528.1/1519-1448-ID_tRNA:0.14391,X15613.1/59-121-ID_tRNA:0.14391):0.0232045):0.0468093,X15613.1/1252-1313-ID_tRNA:0.213924):0.0186079):0.0304784):0.0138625):0.0120829):0.00413367,(((((AL512272.15/46660-46588-ID_U60:0.182371,AF047724.1/711-640-ID_tRNA:0.182371):0.0206184,(AF347015.1/5827-5762-ID_tRNA:0.141985,AF493542.1/2517-2451-ID_tRNA:0.141985):0.0610049):0.00604688,X03715.1/1004-1077-ID_tRNA:0.209036):0.0422328,AE005245.1/5337-5264-ID_tRNA:0.251269):0.0032385,(AY028787.1/23621-23665-ID_Hammerhead_1:0.181688,X55319.1/1-74-ID_tRNA:0.181688):0.07282):0.0385817):0.00642237,(((U40654.1/2265-2331-ID_U31:0.187751,U40580.1/2987-3057-ID_U31:0.187751):0.080234,(Z11880.1/281-353-ID_tRNA:0.198376,L28677.1/8809-8880-ID_tRNA:0.198376):0.069609):0.0173359,((((X53649.1/604-676-ID_tRNA:0.133665,AE008857.1/222-150-ID_tRNA:0.133665):0.0661798,X06054.1/711-637-ID_tRNA:0.199844):0.0355536,(((U67517.1/7202-7276-ID_tRNA:0.130266,M32222.1/1277-1363-ID_tRNA:0.130266):0.0641535,M20972.1/1-72-ID_tRNA:0.194419):0.0202066,((AP002983.1/63669-63596-ID_tRNA:0.1397,AP000989.1/73279-73354-ID_tRNA:0.1397):0.053663,X61068.1/1189-1262-ID_tRNA:0.193363):0.021263):0.0207723):0.035294,M81755.1/6-77-ID_tRNA:0.270692):0.0146291):0.0141908):0.00320119):0.00191024,(((AE008799.1/19388-19461-ID_tRNA:0.172571,M87833.1/2781-2865-ID_tRNA:0.172571):0.0889607,(((K00354.1/1-74-ID_tRNA:0.102862,AE004843.1/4972-4900-ID_tRNA:0.102862):0.0798083,((AE004294.1/4314-4241-ID_tRNA:0.087932,AF233324.1/37223-37296-ID_tRNA:0.087932):0.0715565,AE008868.1/12130-12057-ID_tRNA:0.159488):0.0231823):0.044212,(((M26977.1/379-453-ID_tRNA:0.168986,(X01016.1/450-523-ID_tRNA:0.126048,AF004309.1/87-160-ID_tRNA:0.126048):0.042939):0.0382255,U67528.1/1042-969-ID_tRNA:0.207212):0.0163137,(AL163195.5/3702-3774-ID_tRNA:0.201036,X55523.1/17-90-ID_tRNA:0.201036):0.0224892):0.0033571):0.0346489):0.0246436,(((AC092686.3/29631-29561-ID_tRNA:0.220734,X12977.1/317-399-ID_tRNA:0.220734):0.0386109,(((((AC099014.1/146549-146620-ID_tRNA:0.11014,J00642.1/462-533-ID_tRNA:0.11014):0.0612412,AL590385.23/26129-26058-ID_tRNA:0.171381):0.022953,(U67517.1/7511-7582-ID_tRNA:0.116829,M26978.1/1192-1264-ID_tRNA:0.116829):0.0775058):0.0108961,X15245.1/588-660-ID_tRNA:0.20523):0.0199238,(M10217.1/7394-7325-ID_tRNA:0.165708,(AF008220.1/6713-6785-ID_tRNA:0.125019,(X16750.1/2-74-ID_tRNA:0.107042,X61067.1/133-205-ID_tRNA:0.107042):0.017977):0.0406893):0.0594459):0.0341907):0.0102457,((((AC002341.3/6810-6881-ID_tRNA:0.086849,AC084571.1/17976-18047-ID_tRNA:0.086849):0.0170423,M26096.1/1-72-ID_tRNA:0.103891):0.0460568,(AC009395.7/99012-98941-ID_tRNA:0.039646,AC018638.5/4694-4623-ID_tRNA:0.039646):0.110302):0.108552,V00160.1/1137-1054-ID_tRNA:0.2585):0.0110909):0.0165847):0.0184477):0.00375885,(((AP003017.1/123604-123538-ID_S-element:0.187713,(AP003016.2/1401-1335-ID_S-element:0.150377,AB076245.1/1700-1771-ID_sno_14q_I_II:0.150377):0.037336):0.0418382,X59563.1/1377-1449-ID_tRNA:0.229551):0.0311496,AL592064.14/82927-83010-ID_U91:0.260701):0.0476812):0.00647014,(X84742.1/5239-5302-ID_SECIS:0.270724,(X59562.1/71-144-ID_tRNA:0.237248,X61064.1/63-135-ID_tRNA:0.237248):0.033476):0.044128):0.014101,(((AF528525.1/25033-25100-ID_S-element:0.228764,(AF357364.1/1-53-ID_U37:0.20288,AF480559.1/14-81-ID_mir-24:0.20288):0.025884):0.0566719,((AE010249.1/3483-3538-ID_snoPyro_CD:0.236357,((AB042432.1/14140-14072-ID_tRNA:0.143639,K00434.1/154-84-ID_tRNA:0.143639):0.0709903,AC093311.2/140036-139968-ID_tRNA:0.214629):0.0217279):0.0106593,(V00654.1/15791-15726-ID_tRNA:0.11368,U47458.1/87-21-ID_tRNA:0.11368):0.133336):0.0384195):0.0368765,(((((AY277251.1/10451-10508-ID_JEV_hairpin:0.216946,D00558.1/58-130-ID_tRNA:0.216946):0.0409443,(AC146543.2/142207-142258-ID_UnaL2:0.202129,((Y11109.1/1272-1330-ID_SECIS:0.130255,Y11109.1/927-987-ID_SECIS:0.130255):0.0483188,J01390.1/5955-6026-ID_tRNA:0.178574):0.0235551):0.055762):0.0282893,U25264.1/366-432-ID_SECIS:0.28618):0.00916177,((((AC016586.9/7609-7544-ID_U37:0.164612,X07183.1/1-63-ID_U7:0.164612):0.0443381,(X61063.1/119-188-ID_tRNA:0.169995,AE008839.1/18078-18008-ID_tRNA:0.169995):0.0389546):0.0283261,U61947.2/4246-4309-ID_SECIS:0.237276):0.0195841,((((AE003795.3/205292-205216-ID_mir-6:0.170405,(AC008443.10/42590-42518-ID_tRNA:0.148562,AE000043.2/9006-8935-ID_tRNA:0.148562):0.021843):0.0265466,(M68929.1/166107-166035-ID_tRNA:0.184906,AC002512.1/77401-77473-ID_tRNA:0.184906):0.0120451):0.0240171,(U33007.1/60769-60697-ID_tRNA:0.192895,J01391.1/18-88-ID_tRNA:0.192895):0.0280737):0.0164102,((X55321.1/1-72-ID_tRNA:0.146769,U67492.1/3051-3122-ID_tRNA:0.146769):0.0465783,X16748.1/1-73-ID_tRNA:0.193348):0.0440312):0.019481):0.0384821):0.0178242,((AL928824.13/119883-119934-ID_UnaL2:0.248002,M68929.1/151018-150946-ID_tRNA:0.248002):0.0473851,(AF295529.1/6463-6530-ID_U95:0.262683,(AE012550.1/9704-9824-ID_yybP-ykoY:0.215288,(X14835.1/6927-7002-ID_tRNA:0.17571,AE005245.1/4818-4747-ID_tRNA:0.17571):0.0395778):0.0473946):0.0327047):0.0177785):0.0091463):0.00664061):0.00719574):0.000178188,(((((AF109906.1/101404-101342-ID_U48:0.189065,AL773527.8/127279-127217-ID_U48:0.189065):0.0412205,AF195142.1/461-524-ID_SECIS:0.230285):0.0191297,AL132798.2/14445-14516-ID_tRNA:0.249415):0.0456406,X53463.1/847-903-ID_SECIS:0.295055):0.00693133,(AF072865.1/1887-1947-ID_SECIS:0.226241,AC000078.2/21139-21077-ID_SECIS:0.226241):0.0757461):0.0343404):0.0042361,(((((AE000068.1/5448-5380-ID_S-element:0.294423,AJ536401.1/1-97-ID_U43:0.294423):0.00868288,(((((((AF196543.1/291-350-ID_JEV_hairpin:0.135071,AE010249.1/3395-3450-ID_snoPyro_CD:0.135071):0.048363,AL132709.5/146793-146719-ID_sno_14q_I_II:0.183434):0.0167252,(AE010176.1/4657-4602-ID_snoPyro_CD:0.166235,AP000001.1/115144-115199-ID_snoPyro_CD:0.166235):0.0339242):0.0219724,AF357342.1/1-62-ID_U91:0.222132):0.0264809,((AC010361.3/23932-23994-ID_snoZ39:0.189276,D12695.1/368-304-ID_tRNA:0.189276):0.0381374,((AE010126.1/10963-10908-ID_snoPyro_CD:0.122714,AP000006.1/161988-161933-ID_snoPyro_CD:0.122714):0.0647153,AJ005312.1/282-335-ID_Hammerhead_3:0.187429):0.0399842):0.0211991):0.0235703,(((AF458352.1/265-324-ID_JEV_hairpin:0.222769,AE010179.1/2375-2318-ID_snoPyro_CD:0.222769):0.025888,AE003727.3/195539-195611-ID_tRNA:0.248657):0.0121466,(M27315.1/1347-1280-ID_tRNA:0.198773,AB042524.1/5257-5192-ID_tRNA:0.198773):0.0620306):0.0113798):0.0246733,(((BX932341.1/250-311-ID_snoZ39:0.194956,AF159589.1/4059-4150-ID_THI:0.194956):0.0667645,(AJ235273.1/216698-216780-ID_SRP_bact:0.236121,AF195141.1/689-759-ID_SECIS:0.236121):0.0255995):0.0201026,AC002327.1/156204-156268-ID_SECIS:0.281823):0.0150331):0.00625017):0.00837678,(((((AF313446.1/3084-3151-ID_S-element:0.184655,BX248111.7/42817-42871-ID_UnaL2:0.184655):0.0200795,AC121784.2/75479-75547-ID_sno_14q_I_II:0.204734):0.0362094,((BX004821.5/36020-35966-ID_UnaL2:0.174959,(AL357314.11/76561-76632-ID_U45:0.128605,AC121784.2/76334-76408-ID_sno_14q_I_II:0.128605):0.0463535):0.0260218,J04815.1/1026-1098-ID_tRNA:0.200981):0.0399625):0.0439028,((Z00044.1/45478-45405-ID_Intron_gpII:0.177479,X04465.1/21511-21432-ID_Intron_gpII:0.177479):0.059984,X04465.1/2700-2775-ID_Intron_gpII:0.237463):0.0473837):0.0218051,((((AY651061.1/9129-9194-ID_HCV_SLVII:0.200097,AB042809.1/7700-7764-ID_tRNA:0.200097):0.0349342,AF036751.1/118-161-ID_Hammerhead_1:0.235031):0.0448155,((BX569783.4/61302-61355-ID_UnaL2:0.219107,X54421.1/14394-14476-ID_tRNA:0.219107):0.0501226,(((((AB001846.1/113-164-ID_UnaL2:0.152067,X00432.1/816-751-ID_tRNA:0.152067):0.0182943,AE003823.3/174524-174448-ID_mir-46:0.170362):0.0292792,AJ543324.1/2-73-ID_snoR38:0.199641):0.0271945,L07513.1/246-290-ID_Hammerhead_1:0.226835):0.0241379,(AJ002222.1/720-791-ID_tRNA:0.225481,X02172.1/155-228-ID_tRNA:0.225481):0.0254923):0.0182568):0.0106162):0.0147506,(X12631.1/1207-1274-ID_tRNA:0.213476,J04815.1/1231-1299-ID_tRNA:0.213476):0.0811209):0.0120544):0.00483182):0.0132457,((((U39706.1/5918-5836-ID_SRP_bact:0.171237,S76009.1/35-113-ID_SRP_bact:0.171237):0.00303523,AE000759.1/8335-8411-ID_SRP_bact:0.174272):0.0931033,D00685.1/1-46-ID_Hammerhead_3:0.267375):0.0091165,(D00560.1/67-145-ID_SRP_bact:0.251179,M15176.1/580-656-ID_Intron_gpII:0.251179):0.0253125):0.0482368):0.00995317,((((((((BX004764.8/42998-42941-ID_UnaL2:0.158627,(AL928701.7/182087-182139-ID_UnaL2:0.143044,J04815.1/1592-1523-ID_tRNA:0.143044):0.0155837):0.0561254,U92575.1/1530-1608-ID_mir-10:0.214753):0.00736183,AC122876.4/144545-144625-ID_mir-16:0.222115):0.00845709,BX537358.4/213187-213239-ID_UnaL2:0.230572):0.0389597,(BX005175.8/139561-139614-ID_UnaL2:0.225059,(M33000.1/55-110-ID_Hammerhead_3:0.132158,M10217.1/7325-7260-ID_tRNA:0.132158):0.0929013):0.0444726):0.0109297,(AC114820.4/4566-4635-ID_U63:0.224516,X13975.1/2575-2637-ID_tRNA:0.224516):0.0559451):0.0273029,((((AB001863.1/98-150-ID_UnaL2:0.176307,AL132709.5/133438-133369-ID_sno_14q_I_II:0.176307):0.056391,(AC146547.2/135691-135742-ID_UnaL2:0.203023,M57910.1/1028-963-ID_tRNA:0.203023):0.0296745):0.0242615,(BX255897.3/139940-139994-ID_UnaL2:0.176353,AF493541.1/2418-2346-ID_tRNA:0.176353):0.0806065):0.0338529,((AC107365.2/86856-86767-ID_mir-196:0.246922,((L14329.1/236-302-ID_SECIS:0.140905,AF090431.1/222-139-ID_DsrA:0.140905):0.0893642,J04815.1/3159-3231-ID_tRNA:0.23027):0.0166519):0.0266282,((AJ238853.1/1-62-ID_U43:0.185294,AJ543325.1/2-85-ID_snoR38:0.185294):0.0721527,(AE008837.1/3449-3522-ID_tRNA:0.223148,(U18917.1/50408-50336-ID_tRNA:0.200711,U67538.1/10143-10207-ID_tRNA:0.200711):0.0224365):0.0342992):0.0161031):0.017262):0.0169521):0.0180985,((((((AB017117.1/228-286-ID_Antizyme_FSE:0.156873,BC056833.1/241-299-ID_Antizyme_FSE:0.156873):0.0328273,AC127562.3/159570-159515-ID_Antizyme_FSE:0.189701):0.0400074,(AJ278763.1/1-66-ID_snoZ50:0.215918,((U22383.1/8197-8124-ID_tRNA:0.174173,AE008809.1/3263-3335-ID_tRNA:0.174173):0.016037,((AE008996.1/2003-1920-ID_tRNA:0.138197,AF008220.1/5629-5712-ID_tRNA:0.138197):0.0245913,AC024877.2/101525-101454-ID_tRNA:0.162789):0.0274212):0.025708):0.0137901):0.0489841,(AE010244.1/6909-6965-ID_snoPyro_CD:0.2535,AF333036.1/2190-2249-ID_SECIS:0.2535):0.0251922):0.00655547,(AC121784.2/46958-47030-ID_sno_14q_I_II:0.254957,(AJ248284.1/94572-94515-ID_snoPyro_CD:0.215473,AE010277.1/2204-2149-ID_snoPyro_CD:0.215473):0.0394838):0.0302909):0.0190772,AF053984.1/1951-2017-ID_SECIS:0.304325):0.0215376):0.00881955):0.00588107):0.0102871,(AC005783.1/27398-27326-ID_tRNA:0.27185,D00559.1/56-142-ID_tRNA:0.27185):0.0790002):0.0017184,((((((BX927136.11/83051-82960-ID_mir-129:0.254671,(AC006590.11/38290-38358-ID_lin-4:0.195556,(M14092.1/414-480-ID_tRNA:0.120201,AF396436.1/47447-47513-ID_tRNA:0.120201):0.0753555):0.059114):0.0080826,(AF527608.1/15090-15023-ID_sar:0.21177,AF261825.2/44164-44233-ID_msr:0.21177):0.0509836):0.0219791,AF111981.2/1-91-ID_Entero_5_CRE:0.284732):0.0378274,(AF480560.1/3-70-ID_mir-24:0.306189,(AB028893.1/4087-4152-ID_U34:0.245118,(AB016875.1/40211-40311-ID_mir-166:0.233662,M26978.1/994-1068-ID_tRNA:0.233662):0.0114565):0.061071):0.0163706):0.0114966,AC099021.1/85263-85337-ID_mir-8:0.334056):0.00730896,(((((((AL606645.2/171779-171696-ID_mir-395:0.208546,S42973.1/3-107-ID_RNAI:0.208546):0.0333336,(AJ490425.1/1-86-ID_snoZ185:0.215968,U80803.1/804-704-ID_RNAI:0.215968):0.0259116):0.0253704,AF357332.1/1-59-ID_snoZ50:0.267249):0.0124548,(M12275.1/344-445-ID_Gammaretro_CES:0.251631,(AE010141.1/7540-7597-ID_snoPyro_CD:0.21839,AF254824.1/1-52-ID_snoPyro_CD:0.21839):0.0332403):0.0280735):0.0395243,(AL929391.10/13836-13883-ID_UnaL2:0.28687,(AB092809.1/7232-7313-ID_snoZ159:0.190476,U67537.1/160-234-ID_tRNA:0.190476):0.0963945):0.0323581):0.011533,(D78016.1/6410-6307-ID_QaRNA:0.305103,((AB079134.1/692-757-ID_msr:0.258117,((X06552.1/2863-2934-ID_U18:0.192078,AC116353.2/174637-174718-ID_Vault:0.192078):0.0382692,AC116353.2/166987-167078-ID_Vault:0.230347):0.0277708):0.0408563,(M17910.1/1-64-ID_U7:0.24302,(X03499.1/37-110-ID_tRNA:0.214588,X03016.1/4539-4610-ID_tRNA:0.214588):0.0284318):0.0559535):0.00612932):0.0256585):0.00247875,(BX649600.8/192725-192775-ID_UnaL2:0.288135,X52392.1/16177-16108-ID_tRNA:0.288135):0.0451049):0.00812474):0.0112034):0.00304776,(M68929.1/36559-36632-ID_tRNA:0.261974,J01390.1/6861-6932-ID_tRNA:0.261974):0.0936423):6.74129e-05,(((((BX293564.5/124345-124291-ID_UnaL2:0.259313,((AL592062.11/88031-88081-ID_UnaL2:0.183325,AL928834.15/4130-4184-ID_UnaL2:0.183325):0.0496895,AC145764.2/6538-6588-ID_UnaL2:0.233015):0.0262982):0.0289641,((((((BX005479.5/38385-38439-ID_UnaL2:0.120576,BX248127.9/118783-118837-ID_UnaL2:0.120576):0.0541075,AL807818.14/154315-154373-ID_UnaL2:0.174683):0.0127338,BX569783.4/77351-77301-ID_UnaL2:0.187417):0.027777,BX248111.7/85726-85673-ID_UnaL2:0.215194):0.0176834,(AL935128.13/109621-109676-ID_UnaL2:0.195829,AL954371.6/99505-99453-ID_UnaL2:0.195829):0.0370478):0.0396693,(AF314018.1/1820-1748-ID_tRNA:0.151295,X52392.1/6506-6434-ID_tRNA:0.151295):0.121252):0.0157302):0.0242297,(((BX293564.5/115366-115419-ID_UnaL2:0.214369,(M60858.1/8893-8973-ID_U20:0.159904,J01435.1/2804-2867-ID_tRNA:0.159904):0.0544648):0.0250587,(X51325.1/1443-1505-ID_Corona_pk3:0.135997,D13096.1/9359-9422-ID_Corona_pk3:0.135997):0.103431):0.0407491,((Y11110.1/1218-1277-ID_SECIS:0.231483,S48220.1/1731-1788-ID_SECIS:0.231483):0.004834,(X13710.1/946-1008-ID_SECIS:0.213028,AF532927.1/678-740-ID_SECIS:0.213028):0.0232895):0.0438596):0.0323298):0.0139322,((((((BX005334.9/36002-35945-ID_UnaL2:0.219981,(AC145510.2/144559-144615-ID_UnaL2:0.182003,AJ224034.1/1-84-ID_U79:0.182003):0.037978):0.0505658,(((BX248111.7/6762-6711-ID_UnaL2:0.248476,(AE017267.1/64114-64220-ID_yybP-ykoY:0.222865,X04465.1/47942-47868-ID_Intron_gpII:0.222865):0.025611):0.00659293,((BX537162.5/125134-125080-ID_UnaL2:0.217164,(AL833575.1/1110-1179-ID_SECIS:0.183369,(AF288740.1/1291-1357-ID_SECIS:0.147408,X12631.1/1567-1497-ID_tRNA:0.147408):0.0359605):0.0337957):0.0217313,((AF270686.1/237-307-ID_U38:0.167804,X17661.1/419-487-ID_tRNA:0.167804):0.0331593,X16888.1/178-111-ID_tRNA:0.200964):0.0379318):0.0161734):0.0120697,((((AL132709.5/148004-147935-ID_sno_14q_I_II:0.175663,Z75111.1/1-65-ID_U18:0.175663):0.034768,AY012114.1/954-1022-ID_tRNA:0.210431):0.0159766,(X17660.1/1002-1069-ID_tRNA:0.167338,M86498.1/1-69-ID_tRNA:0.167338):0.0590696):0.00689468,(((X14848.1/1-67-ID_tRNA:0.142365,AB049357.1/1-68-ID_tRNA:0.142365):0.0476293,(X55514.2/3882-3954-ID_tRNA:0.124026,AB042432.1/6942-7011-ID_tRNA:0.124026):0.0659682):0.0191993,X55514.2/4257-4189-ID_tRNA:0.209193):0.0241088):0.0338364):0.00340813):0.016653,(((((((AJ010669.1/1-82-ID_snoZ122:0.177347,(M10217.1/9038-9106-ID_tRNA:0.15475,M37162.1/1352-1420-ID_tRNA:0.15475):0.0225965):0.00793749,AF490528.1/4630-4697-ID_tRNA:0.185284):0.0234526,(AJ236935.1/696-624-ID_snoZ40:0.190076,(X03240.1/1388-1326-ID_tRNA:0.145445,X03240.1/1267-1333-ID_tRNA:0.145445):0.0446308):0.0186608):0.0221265,(AF382013.1/10403-10467-ID_tRNA:0.138428,X16886.1/1215-1285-ID_tRNA:0.138428):0.0924351):0.00823301,AF200843.1/1266-1331-ID_tRNA:0.239097):0.0127079,(((AF200837.1/6039-6103-ID_tRNA:0.109502,X03924.1/500-567-ID_tRNA:0.109502):0.0657773,(X69067.1/6022-6086-ID_tRNA:0.15378,X03924.1/17-83-ID_tRNA:0.15378):0.0214998):0.0582041,X12631.1/1937-1868-ID_tRNA:0.233483):0.0183211):0.0156755,((L29771.1/1004-1071-ID_tRNA:0.204035,((AF134583.1/1599-1666-ID_tRNA:0.096476,M10217.1/7015-7083-ID_tRNA:0.096476):0.08404,X99772.1/5062-5131-ID_tRNA:0.180516):0.0235188):0.0235979,(M10217.1/11492-11561-ID_tRNA:0.188028,D10368.1/1439-1508-ID_tRNA:0.188028):0.0396048):0.0398472):0.0197198):0.0114803,((((AC124016.3/72783-72715-ID_U42:0.192418,J01390.1/11761-11831-ID_tRNA:0.192418):0.048996,V01556.1/1456-1523-ID_tRNA:0.241414):0.00399138,(X07106.1/2899-2978-ID_Intron_gpII:0.154026,X04465.1/71857-71924-ID_Intron_gpII:0.154026):0.0913789):0.0399055,(((X52392.1/16775-16708-ID_tRNA:0.19415,X16887.1/553-487-ID_tRNA:0.19415):0.0218688,M68929.1/1540-1461-ID_tRNA:0.216019):0.0296784,J04815.1/7401-7469-ID_tRNA:0.245697):0.0396137):0.0133692):0.0109047,(((AJ316582.1/73932-73872-ID_Intron_gpII:0.226397,X00432.1/532-596-ID_tRNA:0.226397):0.0253738,M68929.1/172005-172075-ID_tRNA:0.25177):0.0199381,(X03698.1/100-176-ID_Intron_gpII:0.211817,(AF314016.1/506-436-ID_tRNA:0.189556,L76657.1/1-67-ID_tRNA:0.189556):0.0222608):0.0598916):0.0378763):0.00622711,(((((BX088699.4/24632-24686-ID_UnaL2:0.196041,X16885.1/779-708-ID_tRNA:0.196041):0.030953,(AF200837.1/5597-5661-ID_tRNA:0.188168,J04815.1/1812-1884-ID_tRNA:0.188168):0.038826):0.0397521,(AF357365.1/1-59-ID_U38:0.253296,(X12631.1/2020-2087-ID_tRNA:0.174592,J04815.1/2041-2109-ID_tRNA:0.174592):0.078704):0.0134496):0.00932294,D16387.1/11325-11257-ID_tRNA:0.276069):0.0204307,((AL935286.14/124614-124560-ID_UnaL2:0.224576,(V00680.1/447-380-ID_tRNA:0.197339,X13485.1/5-77-ID_tRNA:0.197339):0.0272377):0.0395286,X12631.1/939-1009-ID_tRNA:0.264105):0.0323949):0.0193121):0.0106269):0.0196961,(((((((((((AC146543.2/193924-193981-ID_UnaL2:0.197121,AL928946.17/79845-79899-ID_UnaL2:0.197121):0.0314348,((((X16885.1/950-882-ID_tRNA:0.122819,X55514.2/4187-4119-ID_tRNA:0.122819):0.033726,X16886.1/923-857-ID_tRNA:0.156546):0.0120225,J01390.1/12028-12098-ID_tRNA:0.168568):0.0261292,K02232.1/1-72-ID_tRNA:0.194697):0.033858):0.0329427,((((AF467991.1/42-125-ID_tRNA:0.132721,L36887.1/535-616-ID_tRNA:0.132721):0.0228757,X52969.1/525-607-ID_tRNA:0.155597):0.0479746,X16888.1/255-184-ID_tRNA:0.203572):0.0294073,((K00367.1/1-82-ID_tRNA:0.165016,X05226.1/35-116-ID_tRNA:0.165016):0.0435778,AC009323.4/12825-12742-ID_tRNA:0.208594):0.0243854):0.0285188):0.0102586,(((AC093484.2/160294-160365-ID_U49:0.170503,X03016.1/3583-3669-ID_tRNA:0.170503):0.0513597,M16863.1/21-94-ID_tRNA:0.221863):0.0386727,(X67247.1/2492-2561-ID_U38:0.247616,((AJ248285.1/75109-75163-ID_snoPyro_CD:0.185874,(AF047723.1/4036-4107-ID_tRNA:0.174876,((AE003494.3/240865-240793-ID_tRNA:0.140236,AF100664.1/6440-6512-ID_tRNA:0.140236):0.00967549,L35909.1/103-174-ID_tRNA:0.149911):0.0249648):0.0109979):0.0256425,((M20958.1/1-80-ID_tRNA:0.182022,(M18744.1/76-164-ID_tRNA:0.147403,Z28209.1/4569-4498-ID_tRNA:0.147403):0.0346185):0.0190287,J04815.1/10228-10159-ID_tRNA:0.201051):0.0104661):0.0360997):0.0129189):0.0112212):0.0174795,((((((AJ011807.1/2601-2531-ID_tRNA:0.12326,M20951.1/1-71-ID_tRNA:0.12326):0.0463615,AB031213.1/2678-2748-ID_tRNA:0.169621):0.00818785,(D31785.1/714-785-ID_tRNA:0.132244,M68929.1/163972-163902-ID_tRNA:0.132244):0.0455653):0.0245373,AE005466.1/5965-6036-ID_tRNA:0.202347):0.0353539,((D10744.1/201-272-ID_tRNA:0.164593,K00205.1/1-72-ID_tRNA:0.164593):0.045411,X59573.1/314-396-ID_tRNA:0.210004):0.0276965):0.0387491,((M68929.1/17407-17480-ID_tRNA:0.199913,J01390.1/12100-12172-ID_tRNA:0.199913):0.0549828,M91385.1/1205-1276-ID_tRNA:0.254896):0.0215538):0.0127866):0.0080353,(((AJ532500.1/1-65-ID_snoZ267:0.213467,X96653.1/1-65-ID_U54:0.213467):0.0534908,((AC003027.1/47945-47851-ID_snoZ223:0.25193,(((X54421.1/15747-15819-ID_tRNA:0.167459,X66438.1/1-72-ID_tRNA:0.167459):0.0509065,((X01078.1/1396-1463-ID_tRNA:0.107152,AF200831.1/165-97-ID_tRNA:0.107152):0.061382,X02205.1/368-453-ID_tRNA:0.168534):0.0498315):0.0042181,L36887.1/1748-1820-ID_tRNA:0.222584):0.0293465):0.0124017,AL645723.11/192421-192359-ID_SECIS:0.264332):0.00262654):0.0214406,(((X14822.1/1-73-ID_tRNA:0.138948,D10745.1/410-483-ID_tRNA:0.138948):0.0743565,X04512.1/2563-2632-ID_tRNA:0.213304):0.0540746,((J01390.1/6449-6519-ID_tRNA:0.152778,K00144.1/1-72-ID_tRNA:0.152778):0.053706,X05914.1/238-170-ID_tRNA:0.206484):0.0608946):0.0210203):0.00887254):0.00323749,((((((AB001842.1/105-159-ID_UnaL2:0.088281,AB001971.1/116-169-ID_UnaL2:0.088281):0.035243,AB001847.1/106-157-ID_UnaL2:0.123524):0.0521599,(AB001844.1/111-162-ID_UnaL2:0.145018,AF200843.1/3014-3079-ID_tRNA:0.145018):0.0306664):0.0127762,AF164586.1/93-158-ID_tRNA:0.18846):0.0691973,((((L36887.1/3769-3839-ID_tRNA:0.182921,(L36895.1/3467-3537-ID_tRNA:0.13591,D31785.1/12211-12283-ID_tRNA:0.13591):0.0470103):0.0138756,(X07795.1/26-96-ID_tRNA:0.141886,AF490529.1/3010-2943-ID_tRNA:0.141886):0.0549108):0.00344566,(L36889.1/130-201-ID_tRNA:0.128063,X15602.1/102-172-ID_tRNA:0.128063):0.072179):0.0448852,(M10217.1/5770-5840-ID_tRNA:0.196956,J04815.1/1966-2036-ID_tRNA:0.196956):0.0481717):0.0125302):0.0362966,(((((AF317946.1/1-83-ID_snoR21:0.157967,AJ490340.1/3-83-ID_U40:0.157967):0.0518443,AB028614.1/60467-60394-ID_snoR43:0.209812):0.0429251,J01390.1/12177-12258-ID_tRNA:0.252737):0.0186353,(AC132367.3/116009-115932-ID_U60:0.218807,AF001689.1/3399-3470-ID_snoZ17:0.218807):0.0525657):0.0075798,(J01390.1/6035-6106-ID_tRNA:0.232887,AF185056.1/845-774-ID_tRNA:0.232887):0.046065):0.015002):0.00655487):0.0122436,(((AC078839.4/80262-80332-ID_snoZ169:0.264494,(((AC078839.4/82266-82334-ID_snoZ169:0.195659,J01390.1/12417-12498-ID_tRNA:0.195659):0.00598074,X16886.1/999-1070-ID_tRNA:0.20164):0.0375159,X04175.1/1-71-ID_tRNA:0.239156):0.0253387):0.0177709,((AJ277126.1/35792-35885-ID_Intron_gpII:0.245229,(X70810.2/100844-100773-ID_tRNA:0.228191,(X55514.2/3696-3624-ID_tRNA:0.196516,M37162.1/1211-1282-ID_tRNA:0.196516):0.0316747):0.0170386):0.0188961,X16888.1/869-940-ID_tRNA:0.264125):0.01814):0.0212496,(U72858.1/1-74-ID_U27:0.254104,X52392.1/3967-4040-ID_tRNA:0.254104):0.049411):0.00923756):0.00453496,Z83331.1/1-70-ID_U73:0.317287):0.0082981,((((((((AJ494932.1/2-86-ID_snoZ161_228:0.189289,X07950.1/1-81-ID_tRNA:0.189289):0.0231795,AJ490343.1/5-82-ID_U40:0.212469):0.028389,(AE000043.2/9216-9133-ID_tRNA:0.18236,AE005629.1/6992-7073-ID_tRNA:0.18236):0.0584985):0.0323253,(AJ400848.1/34280-34188-ID_tRNA:0.232926,M10217.1/4724-4798-ID_tRNA:0.232926):0.0402573):0.0147205,((K01553.1/1-73-ID_tRNA:0.171265,(X02710.1/1-73-ID_tRNA:0.14833,AL161496.2/172002-171930-ID_tRNA:0.14833):0.0229347):0.0919421,(((((X16643.1/820-900-ID_tRNA:0.134739,M68929.1/174348-174275-ID_tRNA:0.134739):0.02698,AP000397.1/130600-130527-ID_tRNA:0.161719):0.0487147,(X62800.1/3583-3669-ID_tRNA:0.172869,K01389.1/345-433-ID_tRNA:0.172869):0.0375642):0.0180195,(M68929.1/79397-79315-ID_tRNA:0.192351,M26978.1/1092-1174-ID_tRNA:0.192351):0.0361021):0.0201122,(U67517.1/7412-7496-ID_tRNA:0.219044,X51824.1/190-272-ID_tRNA:0.219044):0.0295209):0.014642):0.024697):0.00759774,(((AL138691.15/31428-31368-ID_U44:0.182351,AF141346.1/1960-2019-ID_U44:0.182351):0.0523715,M68929.1/50694-50622-ID_tRNA:0.234722):0.0564662,(AL596181.10/70701-70630-ID_U49:0.231442,V00158.1/276-361-ID_tRNA:0.231442):0.0597462):0.00431287):0.0175165,((AF487242.1/558-475-ID_tRNA:0.218687,K01981.1/82-168-ID_tRNA:0.218687):0.0483738,X07924.1/110-197-ID_tRNA:0.267061):0.0459573):0.0052146,(X61065.1/77-164-ID_tRNA:0.200225,AF008220.1/7053-7140-ID_tRNA:0.200225):0.118008):0.00735292):0.0187251,(BX005477.7/104650-104704-ID_UnaL2:0.297058,(AF493541.1/7070-7138-ID_tRNA:0.234846,X14485.1/2-72-ID_tRNA:0.234846):0.0622128):0.0472524):0.00182408):0.00954899):0.00760025,(AJ314857.1/13267-13341-ID_U83:0.296247,((X61067.1/232-303-ID_tRNA:0.206249,M87833.1/353-437-ID_tRNA:0.206249):0.0503725,X02584.1/1-77-ID_tRNA:0.256621):0.039626):0.067037):0.00287548,(((AL732411.14/41691-41637-ID_UnaL2:0.260781,AF217350.1/265-194-ID_tRNA:0.260781):0.0342189,((Z00044.1/23174-23103-ID_Intron_gpII:0.151984,X04465.1/10044-10114-ID_Intron_gpII:0.151984):0.116525,AJ130746.1/1754-1835-ID_Intron_gpII:0.26851):0.0264899):0.0361832,((((AJ316582.1/78387-78450-ID_Intron_gpII:0.162174,X07106.1/1306-1373-ID_Intron_gpII:0.162174):0.0705165,AF314016.1/365-435-ID_tRNA:0.23269):0.0311734,(X03415.1/1030-1100-ID_Intron_gpII:0.210535,AE009855.1/3683-3767-ID_tRNA:0.210535):0.0533289):0.0516879,X05422.1/3488-3558-ID_Intron_gpII:0.315552):0.0156308):0.0349768):0.00219947,(((AJ494969.1/1-90-ID_snoZ256:0.242618,AJ011025.1/3477-3397-ID_SRP_bact:0.242618):0.039415,((AL939118.1/230082-230163-ID_SRP_bact:0.223856,AL023596.1/21933-22018-ID_SRP_bact:0.223856):0.0306905,AE010530.1/10602-10691-ID_SRP_bact:0.254546):0.027486):0.0629053,((D87493.1/3564-3609-ID_Hammerhead_1:0.248612,D87492.1/2147-2192-ID_Hammerhead_1:0.248612):0.0575046,((Z47410.1/1220-1294-ID_Plasmid_R1162:0.194018,AJ293027.1/2887-2958-ID_Plasmid_R1162:0.194018):0.0839241,(Z78058.1/1759-1831-ID_Plasmid_R1162:0.238541,U43285.1/2009-2075-ID_SECIS:0.238541):0.0394011):0.0281749):0.0388207):0.0234212):0.00569847,(AL833145.1/1479-1545-ID_SECIS:0.357405,(((AF155162.1/115-49-ID_tRNA:0.172922,X15613.1/124-189-ID_tRNA:0.172922):0.110563,M93388.1/1185-1251-ID_tRNA:0.283485):0.0219278,(J01390.1/12336-12408-ID_tRNA:0.232074,(D12694.1/2745-2677-ID_tRNA:0.075896,X16886.1/1355-1286-ID_tRNA:0.075896):0.156178):0.0733383):0.0519919):0.0166529):0.0052129,((AF357408.1/1-56-ID_snoACA19:0.250862,AF357369.1/1-61-ID_U45:0.250862):0.101483,AE008848.1/13783-13922-ID_yybP-ykoY:0.352345):0.0269256):0.00506434,(((AY140137.1/1034-1085-ID_HIV_FE:0.279386,AF200830.1/9887-9951-ID_tRNA:0.279386):0.0105327,L43524.1/1381-1415-ID_REN-SRE:0.289918):0.0426278,((BC011157.1/1366-1401-ID_REN-SRE:0.243238,X03240.1/1-65-ID_tRNA:0.243238):0.0598187,(((AF193456.1/318-354-ID_REN-SRE:0.186341,AF125575.1/5781-5843-ID_SECIS:0.186341):0.041243,Y11111.1/1260-1324-ID_SECIS:0.227584):0.0297887,Z69686.1/342-390-ID_Hammerhead_1:0.257373):0.0456835):0.0294894):0.0517886):0.000687659,((((((((BX572605.1/160757-160849-ID_gcvT:0.293718,(AE017311.1/207890-207810-ID_gcvT:0.245308,AJ312125.1/523-454-ID_gcvT:0.245308):0.04841):0.0220763,(((((BX640439.1/206443-206535-ID_gcvT:0.23397,(M68929.1/152677-152605-ID_tRNA:0.214412,K02322.1/59-130-ID_tRNA:0.214412):0.019557):0.0198203,AF270677.1/360-430-ID_U24:0.25379):0.0184829,((AE013162.1/3974-3865-ID_S_box:0.218605,AC004941.2/32735-32806-ID_tRNA:0.218605):0.031733,(AE008788.1/15048-14962-ID_tRNA:0.225454,AE000930.1/11782-11855-ID_tRNA:0.225454):0.0248835):0.0219353):0.0253015,((((AP004030.2/66544-66659-ID_mir-399:0.222143,(AF001689.1/2296-2367-ID_snoZ17:0.181435,AF250841.1/103788-103869-ID_snoHBII-52:0.181435):0.0407075):0.0280928,AP000005.1/123042-122987-ID_snoPyro_CD:0.250236):0.019289,(AY316747.1/71407-71301-ID_ykkC-yxkD:0.254134,(AP001511.1/149016-149129-ID_S_box:0.220439,BX842584.1/155440-155547-ID_yybP-ykoY:0.220439):0.0336945):0.0153908):0.0145675,(((BX004988.5/33819-33765-ID_UnaL2:0.194395,D16387.1/11397-11328-ID_tRNA:0.194395):0.047847,AE005314.1/4287-4216-ID_tRNA:0.242243):0.0153943,((D16387.1/276-206-ID_tRNA:0.194672,X15246.1/271-344-ID_tRNA:0.194672):0.0216551,(M16863.1/577-660-ID_tRNA:0.190408,AF349769.2/1315-1395-ID_tRNA:0.190408):0.0259196):0.0413091):0.0264555):0.013482):0.0135531,((AB042240.3/34087-34170-ID_Intron_gpII:0.182747,X05917.1/3244-3331-ID_Intron_gpII:0.182747):0.0457915,AB022308.1/6486-6569-ID_Intron_gpII:0.228539):0.0825883):0.00466651):0.00821218,((((AF334404.1/99824-99740-ID_mir-15:0.232177,AJ248285.1/162300-162244-ID_snoPyro_CD:0.232177):0.0388696,(AL132709.5/169743-169666-ID_sno_14q_I_II:0.199917,Z00044.1/87253-87177-ID_Intron_gpII:0.199917):0.0711301):0.0245858,AE010246.1/8197-8144-ID_snoPyro_CD:0.295633):0.0110714,(((((X15511.1/4355-4423-ID_Tombus_3_III:0.216646,(AL132709.5/128363-128289-ID_sno_14q_I_II:0.195679,AJ248286.2/47940-47881-ID_snoPyro_CD:0.195679):0.0209665):0.0203037,AC121784.2/77053-77127-ID_sno_14q_I_II:0.236949):0.0210104,(AJ288915.1/511-579-ID_Tombus_3_III:0.215814,AJ249740.1/4393-4462-ID_Tombus_3_III:0.215814):0.0421456):0.0148722,AE010265.1/8121-8065-ID_snoPyro_CD:0.272832):0.0190195,Y08501.2/133100-133176-ID_Intron_gpII:0.291851):0.0148529):0.0173018):0.0249199,(((((AL766849.1/65560-65639-ID_gcvT:0.224085,AL833804.16/188215-188286-ID_U57:0.224085):0.0333672,AF357378.1/1-59-ID_U57:0.257452):0.026601,((AY184212.1/10877-10978-ID_Flavi_pk3:0.217282,L27343.1/3-116-ID_5S_rRNA:0.217282):0.0547528,AL132709.5/141607-141533-ID_sno_14q_I_II:0.272035):0.0120185):0.0329538,((AL591980.1/66651-66543-ID_S_box:0.243039,M68929.1/186579-186500-ID_tRNA:0.243039):0.0611407,AF250841.1/182151-182226-ID_snoHBII-52:0.304179):0.0128278):0.0184111,((((AE016837.1/242920-243008-ID_sroD:0.223813,X52392.1/5025-5096-ID_tRNA:0.223813):0.0390773,Z00044.1/44460-44392-ID_Intron_gpII:0.26289):0.0310922,(AP004603.1/200738-200630-ID_S_box:0.242168,AF381996.1/4265-4333-ID_tRNA:0.242168):0.0518144):0.0146172,((AJ544001.1/1-47-ID_snoZ1:0.261664,AP004602.1/9845-9739-ID_S_box:0.261664):0.0129765,AP003193.2/95783-95678-ID_S_box:0.274641):0.0339592):0.0268185):0.0135078):0.0116886,(AL590346.1/42078-42188-ID_mir-166:0.255678,X04465.1/754-816-ID_Intron_gpII:0.255678):0.104937):0.00552258,(AF203881.1/14955-14875-ID_SRP_bact:0.233733,AE006489.1/4483-4560-ID_SRP_bact:0.233733):0.132405):0.0066351,(((((((((AB022770.1/991-1058-ID_Rota_CRE:0.278308,(M10217.1/13648-13715-ID_tRNA:0.201855,(X12631.1/11945-12013-ID_tRNA:0.192463,J04815.1/11997-12064-ID_tRNA:0.192463):0.00939225):0.0764523):0.0288154,X03924.1/848-782-ID_tRNA:0.307123):0.0232378,((((AF064278.1/1-86-ID_snosnR66:0.232422,AJ010666.1/3-73-ID_U82:0.232422):0.013792,(AP000006.1/124720-124662-ID_snoPyro_CD:0.194952,(X16886.1/993-924-ID_tRNA:0.118129,X12631.1/1570-1639-ID_tRNA:0.118129):0.0768228):0.0512618):0.036185,(((D00538.1/4407-4467-ID_Entero_CRE:0.20951,V00654.1/11907-11976-ID_tRNA:0.20951):0.0320778,(M22656.1/459-528-ID_tRNA:0.224737,(AC084429.5/20418-20485-ID_tRNA:0.117569,AJ428514.1/11535-11602-ID_tRNA:0.117569):0.107168):0.01685):0.0237303,((X16887.1/483-416-ID_tRNA:0.172227,X80245.1/11535-11604-ID_tRNA:0.172227):0.0479895,AJ400907.1/3795-3861-ID_tRNA:0.220216):0.0451016):0.0170814):0.020068,((AL591070.19/168628-168690-ID_U42:0.248195,(M57527.1/1-70-ID_tRNA:0.221321,X13975.1/791-854-ID_tRNA:0.221321):0.026874):0.0244397,((U40580.1/2415-2479-ID_U29:0.219344,X16401.1/1-69-ID_tRNA:0.219344):0.0201887,J04815.1/1-73-ID_tRNA:0.239533):0.0331015):0.0298323):0.0278937):0.00205797,(((AB017710.1/1702-1771-ID_U50:0.250217,AE002112.1/7386-7290-ID_SRP_bact:0.250217):0.054206,D17187.1/147-215-ID_U63:0.304423):0.00661772,(AJ532511.1/1-79-ID_snoR160:0.251054,AL132709.5/145122-145048-ID_sno_14q_I_II:0.251054):0.0599867):0.021378):0.0106158,(((((AC068667.6/43175-43262-ID_snoZ196:0.236581,AL731784.3/23494-23411-ID_snoZ196:0.236581):0.0441749,(Z70693.1/1-77-ID_snoZ196:0.259848,(L07095.1/15292-15358-ID_tRNA:0.207833,AF346992.1/15890-15955-ID_tRNA:0.207833):0.052014):0.0209084):0.0345904,((((AJ307927.1/2-83-ID_U18:0.201405,M28270.1/1-73-ID_tRNA:0.201405):0.029176,X99772.1/11841-11913-ID_tRNA:0.230581):0.0450235,X02819.1/3326-3410-ID_Intron_gpII:0.275605):0.0188365,Z11765.1/1-89-ID_Vault:0.294441):0.0209053):0.0109361,M10217.1/5910-5978-ID_tRNA:0.326282):0.0043219,((((((X52392.1/11128-11195-ID_tRNA:0.210019,M10217.1/11905-11973-ID_tRNA:0.210019):0.0313102,(D12694.1/2607-2676-ID_tRNA:0.197772,X52392.1/16039-16107-ID_tRNA:0.197772):0.0435567):0.0184231,(AJ243756.1/1-71-ID_tRNA:0.235374,(D16387.1/11403-11471-ID_tRNA:0.192625,X99256.1/11558-11626-ID_tRNA:0.192625):0.042749):0.0243779):0.0334904,M86493.1/1025-1091-ID_tRNA:0.293242):0.00850183,(M10217.1/17388-17457-ID_tRNA:0.231819,AC067849.6/4771-4840-ID_tRNA:0.231819):0.0699245):0.0214961,AF340025.1/630-698-ID_tRNA:0.32324):0.00736424):0.0124302):0.00327531,(X06627.1/3281-3182-ID_ctRNA_pT181:0.215658,X07371.1/1034-1130-ID_ctRNA_pT181:0.215658):0.130652):0.0146085,(AF317938.1/3-92-ID_snoR11:0.311419,((AC004807.1/1740-1672-ID_U42:0.217698,M18895.1/298-379-ID_Vimentin3:0.217698):0.0450833,AJ010797.1/1-84-ID_U27:0.262781):0.0486377):0.0494998):0.00346777,(L28111.1/1299-1365-ID_SECIS:0.210743,X99772.1/11702-11770-ID_tRNA:0.210743):0.153644):0.00695568,(X04465.1/68119-68052-ID_Intron_gpII:0.310548,J04815.1/1380-1448-ID_tRNA:0.310548):0.0607937):0.00143048):0.00678045,((X04651.1/2538-2607-ID_sroB:0.2096,AE015075.1/51-134-ID_sroB:0.2096):0.130099,AJ223843.1/1-95-ID_snoZ13_snr52:0.339699):0.0398537):0.00546965):0.00444537,((AY312063.1/3963-4014-ID_TCV_Pr:0.195919,M29290.1/257-309-ID_TCV_Pr:0.195919):0.179989,((M17439.1/226-177-ID_Hairpin:0.218556,(M21212.1/157-106-ID_Hairpin:0.146234,D00685.1/306-255-ID_Hairpin:0.146234):0.0723218):0.0924008,AE013020.1/702-811-ID_S_box:0.310957):0.0649506):0.01356):0.0105071):0.00700891,((((((((((AL646074.1/141575-141672-ID_gcvT:0.243588,(AJ010677.1/3-72-ID_snoZ12:0.217124,AL358781.19/94752-94837-ID_U62:0.217124):0.0264642):0.0229447,(((AF269814.1/2627-2730-ID_SRP_bact:0.205873,AP003584.1/338551-338455-ID_SRP_bact:0.205873):0.0255335,M33891.1/4-123-ID_5S_rRNA:0.231406):0.0139419,(AE009624.1/3419-3517-ID_SRP_bact:0.189475,U22036.1/386-480-ID_SRP_bact:0.189475):0.0558729):0.021185):0.0437489,((AF357427.1/1-66-ID_snoHBII-52:0.280778,((AF008220.1/6334-6422-ID_tRNA:0.176563,X03154.1/608-697-ID_tRNA:0.176563):0.051328,M91385.1/1291-1381-ID_tRNA:0.22789):0.0528875):0.0223891,AE005183.1/12182-12083-ID_THI:0.303167):0.00711459):0.011059,(AC114006.3/20483-20615-ID_snoACA9:0.31286,(((AP005219.1/132445-132345-ID_THI:0.183052,AP005049.1/182766-182672-ID_THI:0.183052):0.0719762,AE001887.1/9104-9203-ID_THI:0.255028):0.0391633,AE012449.1/4930-4832-ID_THI:0.294192):0.0186681):0.00848109):0.00929636,(AE002056.1/2937-3036-ID_SRP_bact:0.240572,AP005282.1/14081-13967-ID_yybP-ykoY:0.240572):0.0900646):0.00486824,((AF357418.1/1-118-ID_U65:0.274332,X71973.1/730-791-ID_SECIS:0.274332):0.0412707,AF325537.2/5765-5838-ID_Plasmid_R1162:0.315602):0.0199031):0.0165898,(((U06833.1/215-133-ID_SRP_bact:0.309004,((AE004188.1/3986-4083-ID_SRP_bact:0.240616,AE002450.1/10937-10840-ID_SRP_bact:0.240616):0.0434044,(AE001151.1/4236-4333-ID_SRP_bact:0.227912,AE012781.1/271-172-ID_SRP_bact:0.227912):0.0561089):0.0249835):0.0222123,((M31831.1/60-156-ID_SRP_bact:0.309601,(M31830.1/30-129-ID_SRP_bact:0.278164,U32175.1/5757-5660-ID_SRP_bact:0.278164):0.031437):0.0117728,(D11422.1/117-217-ID_SRP_bact:0.297144,(AE003940.1/637-734-ID_SRP_bact:0.237852,((D11414.1/117-219-ID_SRP_bact:0.136508,D11412.1/117-219-ID_SRP_bact:0.136508):0.0796628,(AE007525.1/2612-2714-ID_SRP_bact:0.183169,D49784.1/399-501-ID_SRP_bact:0.183169):0.0330018):0.0216812):0.0592923):0.0242295):0.0098424):0.0118824,(AP002546.2/147527-147424-ID_SRP_bact:0.304783,AE001298.1/7270-7169-ID_SRP_bact:0.304783):0.0383161):0.00899658):0.0290099,(((AJ307916.1/3-96-ID_snoZ103:0.254488,AF382005.1/581-651-ID_tRNA:0.254488):0.0517218,((X52392.1/1228-1297-ID_tRNA:0.255128,AF347015.1/1604-1672-ID_tRNA:0.255128):0.0273545,M25659.1/553-621-ID_tRNA:0.282483):0.0237273):0.0693197,L13416.1/2-140-ID_U8:0.375529):0.0055756):0.00732261,((AF388025.1/3811-3903-ID_G-CSF_SLDE:0.290154,AL671877.15/121417-121547-ID_U71:0.290154):0.0519974,(AE008838.1/12514-12430-ID_SraE_RygA_RygB:0.251935,X12631.1/3132-3200-ID_tRNA:0.251935):0.0902164):0.0462763):0.00666317,((AP005959.1/34837-34953-ID_ROSE:0.347976,((U55047.1/5181-5291-ID_ROSE:0.292615,M73682.1/109-223-ID_5_8S_rRNA:0.292615):0.032431,AF324174.1/302-419-ID_IS1222_FSE:0.325046):0.0229305):0.0252069,AF447577.1/1-129-ID_HgcC:0.373183):0.0219075):0.0118929):0.00700292,AY119185.1/838-902-ID_SECIS:0.413987):0.00198275,(AF055846.1/1-102-ID_Parecho_CRE:0.382211,(((U64442.1/511-563-ID_IRES_APC:0.118807,M88127.1/505-557-ID_IRES_APC:0.118807):0.0489777,BX932893.1/573-625-ID_IRES_APC:0.167784):0.0692708,M73548.1/549-601-ID_IRES_APC:0.237055):0.145156):0.0337586):0.00030458,((L06830.1/499-438-ID_mir-BART2:0.26022,L06828.1/499-438-ID_mir-BART2:0.26022):0.125597,X04465.1/28100-28187-ID_Intron_gpII:0.385817):0.0304572):0.00504678,AB005234.1/57935-58034-ID_mir-166:0.421321):0.000670642,(AF220295.1/85-126-ID_Corona_SL-III:0.334657,AC107835.7/3781-3853-ID_U1A_PIE:0.334657):0.0873344):0.00569668,((((AE016760.1/176652-176589-ID_RydC:0.264543,AL627270.1/77020-76955-ID_RydC:0.264543):0.0886793,(((X57320.1/3429-3510-ID_ctRNA_pGA1:0.191282,AF024666.2/33919-33999-ID_ctRNA_pGA1:0.191282):0.11375,AB003157.1/651-570-ID_ctRNA_pGA1:0.305032):0.00712442,AF121000.1/7510-7590-ID_ctRNA_pGA1:0.312157):0.0410656):0.0470863,(((((AY177731.1/747-820-ID_ctRNA_p42d:0.23624,AF283811.2/2635-2562-ID_ctRNA_p42d:0.23624):0.021843,AE009647.1/8957-9031-ID_ctRNA_p42d:0.258083):0.0623487,AJ528643.1/129-50-ID_ctRNA_p42d:0.320432):0.0475122,(((M95914.1/1261-1374-ID_K_chan_RES:0.224578,L48691.1/1171-1284-ID_K_chan_RES:0.224578):0.111419,((AF032099.1/1303-1416-ID_K_chan_RES:0.271042,M81726.1/5191-5288-ID_Intron_gpII:0.271042):0.0330797,AC010538.9/180240-180157-ID_snoMBII-202:0.304122):0.0318744):0.0138057,(AJ532543.1/3-99-ID_snoR1:0.299688,AF357327.1/1-48-ID_snoMBII-202:0.299688):0.0501144):0.018142):0.0203378,(((AE007315.1/1426-1501-ID_ctRNA_p42d:0.261842,AB013389.1/56578-56649-ID_snoZ105:0.261842):0.0534055,AJ414147.1/52843-52757-ID_MicF:0.315247):0.043322,((AF318006.1/6-89-ID_snoZ102_R77:0.327146,((AJ532515.1/2-83-ID_snoR160:0.216069,BX571864.1/148819-148741-ID_RybB:0.216069):0.0838407,(AE013888.1/3333-3413-ID_RybB:0.265348,AE008736.1/14090-14012-ID_RybB:0.265348):0.0345612):0.0272365):0.0209015,AC005819.3/30684-30829-ID_mir-166:0.348048):0.0105214):0.0297127):0.0120268):0.0159846,((AB003688.1/2994-3052-ID_p27_CRE:0.371068,(AL049759.10/111034-110967-ID_U56:0.307814,AF156893.2/4598-4498-ID_RNAI:0.307814):0.0632542):0.0230411,((((K00818.1/146-224-ID_Pospi_RY:0.212682,X15663.1/149-228-ID_Pospi_RY:0.212682):0.040151,AF458995.1/144-222-ID_Pospi_RY:0.252833):0.0448215,K01562.1/1-110-ID_Y:0.297655):0.0818851,AF033818.1/418-472-ID_BLV_package:0.37954):0.0145697):0.0221838):0.011395):0.00247133,(M84917.1/684-773-ID_HDV_ribozyme:0.184786,AB037947.1/685-775-ID_HDV_ribozyme:0.184786):0.245373):0.00698942,(AE000524.1/4105-4007-ID_SRP_bact:0.424596,((AE001187.1/2891-2802-ID_SRP_bact:0.36917,D12926.1/388-490-ID_SRP_bact:0.36917):0.0264633,D90912.1/112591-112684-ID_SRP_bact:0.395634):0.0289622):0.0125529):0.00318682,AC078839.4/148112-148196-ID_snoZ185:0.440336):0.000892341,((AB058960.1/142-196-ID_SVLPA:0.088602,AF180737.1/2602-2651-ID_SVLPA:0.088602):0.0332405,AF180738.1/102-156-ID_SVLPA:0.121842):0.319386):0.00134268,X00687.1/1-119-ID_5S_rRNA:0.442571):6.04987e-05,((AE013709.1/9330-9393-ID_DnaX:0.336989,AE015073.1/7673-7737-ID_DnaX:0.336989):0.0611935,AF161266.1/10914-11014-ID_Flavi_pk3:0.398182):0.0444492):0.000672728,(AB084913.1/1-113-ID_Parecho_CRE:0.40977,(AC107390.4/33836-33915-ID_snoZ18:0.357578,AC121784.2/69447-69528-ID_sno_14q_I_II:0.357578):0.0521915):0.0335344):0.0029906,(AE013712.1/7952-8035-ID_sroB:0.318894,AE008719.1/692-771-ID_sroB:0.318894):0.127401):0.000284195,AJ531421.1/192-68-ID_mir-172:0.446579):0.00872529,(((((M29290.1/257-302-ID_TCV_H5:0.391791,(((((((AJ488294.1/169-213-ID_EAV_LTH:0.278316,((((AB016785.1/9439-9538-ID_HCV_X3:0.177741,AE005325.1/5528-5461-ID_sar:0.177741):0.036713,(U24695.1/2509-2569-ID_nos_TCE:0.205827,(M26276.1/1-57-ID_U7:0.181615,AC073115.5/47515-47486-ID_IRE:0.181615):0.0242123):0.00862724):0.0285403,(AF357333.1/1-64-ID_U87:0.210418,(U67528.1/1221-1293-ID_tRNA:0.189071,X57045.1/503-432-ID_tRNA:0.189071):0.0213475):0.0325763):0.0144322,(M11923.1/401-465-ID_mir-BHRF1-3:0.225115,X13684.1/700-760-ID_SECIS:0.225115):0.032312):0.0208891):0.00505552,AF480544.1/1-78-ID_mir-103:0.283372):0.0172716,((AF035635.1/619-641-ID_UPSK:0.0484135,M24804.1/82-104-ID_UPSK:0.0484135):0.171729,(J04373.1/6212-6234-ID_UPSK:0.029791,M24803.1/1-23-ID_UPSK:0.029791):0.190351):0.080501):0.0333359,(((J02386.1/42-95-ID_Hammerhead_3:0.153858,AJ536615.1/1-44-ID_Hammerhead_3:0.153858):0.0569315,M17439.1/1-48-ID_Hammerhead_3:0.21079):0.0515994,(((M63666.1/246-192-ID_Hammerhead_3:0.134892,AJ536612.1/206-152-ID_Hammerhead_3:0.134892):0.047943,AJ550910.1/282-336-ID_Hammerhead_3:0.182836):0.0216248,Y12833.1/339-285-ID_Hammerhead_3:0.20446):0.0579291):0.0715896):0.00738242,(((((D30797.1/849-913-ID_HCV_SLVII:0.190784,D84264.1/9142-9206-ID_HCV_SLVII:0.190784):0.107294,(((((AJ238851.1/484-547-ID_U43:0.161219,AC121784.2/78528-78602-ID_sno_14q_I_II:0.161219):0.034432,AF254836.1/1-50-ID_snoPyro_CD:0.195651):0.00598751,AJ248283.1/127068-127123-ID_snoPyro_CD:0.201639):0.0505149,AC018907.5/9587-9517-ID_tRNA:0.252153):0.0246841,((AJ241841.1/57-3-ID_Hammerhead_3:0.233796,(X52392.1/6573-6508-ID_tRNA:0.178745,X16885.1/635-704-ID_tRNA:0.178745):0.0550507):0.0314832,((X57045.1/606-678-ID_tRNA:0.16981,M10217.1/7154-7086-ID_tRNA:0.16981):0.049124,J04815.1/1662-1729-ID_tRNA:0.218934):0.0463454):0.0115581):0.0212402):0.00167295,(X04465.1/79649-79574-ID_Intron_gpII:0.249746,(X04465.1/77203-77142-ID_Intron_gpII:0.21384,X12631.1/1014-1084-ID_tRNA:0.21384):0.0359058):0.0500049):0.0172023,((((AE014879.1/5303-5375-ID_SRP_bact:0.263671,((AE006305.1/11176-11252-ID_SRP_bact:0.197633,(AY338174.1/29515-29557-ID_s2m:0.181587,D12695.1/435-369-ID_tRNA:0.181587):0.0160458):0.0373091,K00228.1/1-82-ID_tRNA:0.234942):0.0287293):0.00453219,AF353511.1/27820-27882-ID_Corona_pk3:0.268203):0.0226093,(((((AF361253.1/8721-8763-ID_s2m:0.05124,AY179509.1/6505-6548-ID_s2m:0.05124):0.00785675,((AF056197.1/2428-2470-ID_s2m:0.002581,Y15937.2/6358-6400-ID_s2m:0.002581):0.0261448,AB033998.1/6702-6744-ID_s2m:0.0287258):0.030371):0.0203544,AB037273.1/2393-2435-ID_s2m:0.0794512):0.0202241,Y15936.2/6871-6913-ID_s2m:0.0996753):0.0952129,AF111995.1/1596-1638-ID_s2m:0.194888):0.0959244):0.0125862,((U15136.1/2344-2382-ID_s2m:0.200022,AF201894.1/4325-4385-ID_Entero_CRE:0.200022):0.0559313,(AF109181.1/634-589-ID_Hammerhead_1:0.234398,X15620.1/19-62-ID_Hammerhead_1:0.234398):0.0215548):0.0474456):0.0135541):0.014428,((AF213692.1/353-397-ID_Hammerhead_1:0.269554,(((D87492.1/1479-1524-ID_Hammerhead_1:0.170479,(AF036398.1/58-102-ID_Hammerhead_1:0.132917,AF036743.1/118-165-ID_Hammerhead_1:0.132917):0.037562):0.0380418,X15621.1/101-144-ID_Hammerhead_1:0.208521):0.0158119,AF036750.1/119-165-ID_Hammerhead_1:0.224333):0.0452214):0.0222896,AF252722.1/810-873-ID_nos_TCE:0.291844):0.0395371):0.00998056):0.0125264,((((((AB090161.1/1485-1517-ID_Cardiovirus_CRE:0.18625,AY296731.1/1171-1203-ID_Cardiovirus_CRE:0.18625):0.0384597,(D00820.1/4386-4446-ID_Entero_CRE:0.181712,AJ295015.1/58-1-ID_Hammerhead_3:0.181712):0.0429973):0.0196252,(M94868.1/505-537-ID_Cardiovirus_CRE:0.0948455,AF030574.1/505-537-ID_Cardiovirus_CRE:0.0948455):0.149489):0.0374298,(((L22089.1/1233-1265-ID_Cardiovirus_CRE:0.20516,BC003127.1/865-928-ID_SECIS:0.20516):0.006703,AB022283.1/1669-1729-ID_SECIS:0.211863):0.0565982,AF427793.1/1040-1105-ID_msr:0.268461):0.0133036):0.0263786,M21086.1/8-123-ID_5S_rRNA:0.308143):0.0376126,(((AB001040.1/156-206-ID_HepC_CRE:0.282188,X52154.1/9633-9688-ID_TAR:0.282188):0.0134614,(AF268065.1/4364-4424-ID_Entero_CRE:0.259457,Y14459.1/4345-4405-ID_Entero_CRE:0.259457):0.0361919):0.0283349,(AB016252.1/255-300-ID_RbcL_stabil:0.294755,(U65460.1/39-143-ID_RNAI:0.24656,M15749.1/155-239-ID_DsrA:0.24656):0.048195):0.0292298):0.0217718):0.00813183):0.0125964,(((((AF036749.1/121-167-ID_Hammerhead_1:0.194927,L07513.1/84-40-ID_Hammerhead_1:0.194927):0.0360705,M10217.1/2136-2204-ID_tRNA:0.230997):0.0344528,(AF119795.2/4397-4457-ID_Entero_CRE:0.0985355,AF405666.1/4444-4504-ID_Entero_CRE:0.0985355):0.166914):0.0622191,((((AF036755.1/118-162-ID_Hammerhead_1:0.207867,AF213693.1/184-228-ID_Hammerhead_1:0.207867):0.0346406,(AF036389.1/120-167-ID_Hammerhead_1:0.191011,AF036741.1/118-165-ID_Hammerhead_1:0.191011):0.0514966):0.0398424,AF036740.1/117-159-ID_Hammerhead_1:0.28235):0.0280781,AF036395.1/119-163-ID_Hammerhead_1:0.310428):0.0172413):0.0140274,AB032826.1/1401-1464-ID_SECIS:0.341696):0.0247879):0.0253063):0.00967985,(((((AJ278830.1/9512-9610-ID_HCV_X3:0.263481,AP000962.2/118093-118168-ID_let-7:0.263481):0.0499162,X99772.1/5276-5204-ID_tRNA:0.313397):0.0373021,(AL732401.6/60812-60907-ID_mir-218:0.334842,M22010.1/2624-2705-ID_tRNA:0.334842):0.0158569):0.0332992,(((AJ291718.1/462-518-ID_TAR:0.181494,AP002556.1/74692-74642-ID_DicF:0.181494):0.0446182,AE015162.1/10789-10739-ID_DicF:0.226112):0.0758677,(AL627272.1/120433-120484-ID_DicF:0.186803,AP002554.1/28618-28566-ID_DicF:0.186803):0.115176):0.0820187):0.0139872,(AB001040.1/21-86-ID_HCV_SLVII:0.363288,AF346999.1/4402-4331-ID_tRNA:0.363288):0.0346968):0.00348511):0.0104705,D89936.1/1231-1150-ID_tRNA:0.411941):0.00491664,(((AJ006022.1/1658-1709-ID_HIV_FE:0.18373,AB052867.1/2098-2149-ID_HIV_FE:0.18373):0.153385,((((((BC001188.1/3791-3817-ID_IRE:0.0351325,AJ426432.1/1593-1619-ID_IRE:0.0351325):0.0102562,X01060.1/3482-3508-ID_IRE:0.0453888):0.059731,(X01060.1/3432-3458-ID_IRE:0.065196,AJ426432.1/1658-1684-ID_IRE:0.065196):0.0399237):0.0410604,AF086786.1/2-28-ID_IRE:0.14618):0.0551937,AY120878.1/50-76-ID_IRE:0.201374):0.0465108,((AF338763.1/11-40-ID_IRE:0.152615,(AC109352.3/19020-19048-ID_IRE:0.0920158,(AB073371.1/5-34-ID_IRE:0.048102,AB062402.1/11-40-ID_IRE:0.048102):0.0439138):0.0605996):0.0353255,S57280.1/391-417-ID_IRE:0.187941):0.0599439):0.08923):0.0240041,((U20288.1/324-356-ID_Cardiovirus_CRE:0.278951,((((((AF007904.1/709-734-ID_Histone3:0.117009,U62673.1/1076-1101-ID_Histone3:0.117009):0.018077,X14215.1/817-842-ID_Histone3:0.135087):0.00185116,((M10557.1/790-815-ID_Histone3:0.0785175,(X06642.1/1573-1598-ID_Histone3:0.043119,J00985.1/345-370-ID_Histone3:0.043119):0.0353985):0.0312245,(AY064471.1/461-486-ID_Histone3:0.0889735,(X06639.1/536-561-ID_Histone3:0.0441105,J00986.1/329-354-ID_Histone3:0.0441105):0.044863):0.0207685):0.0271957):0.0474354,((((X71389.1/882-907-ID_Histone3:0.0833245,X80330.1/2792-2817-ID_Histone3:0.0833245):0.0260923,((X03017.1/3532-3557-ID_Histone3:0.035534,Z35401.1/1100-1125-ID_Histone3:0.035534):0.030929,X03018.1/1285-1310-ID_Histone3:0.066463):0.0429538):0.0155368,((X05862.1/1361-1386-ID_Histone3:0.097632,X72950.1/815-840-ID_Histone3:0.097632):0.00847637,(X13554.1/900-925-ID_Histone3:0.0817725,X14730.1/572-597-ID_Histone3:0.0817725):0.0243359):0.0188452):0.042836,(X01685.1/594-619-ID_Histone3:0.148642,(X57128.1/614-639-ID_Histone3:0.130447,(Z30940.1/469-494-ID_Histone3:0.0913155,X07772.1/25-50-ID_Histone3:0.0913155):0.0391318):0.0181949):0.0191474):0.0165835):0.0263429,((L19706.1/1955-1980-ID_Histone3:0.085965,X72803.1/5789-5814-ID_Histone3:0.085965):0.079131,BC016336.1/372-397-ID_Histone3:0.165096):0.04562):0.0178496,((((((X17072.1/4855-4880-ID_Histone3:0.125354,(X02624.1/1212-1237-ID_Histone3:0.107743,(X03017.1/258-283-ID_Histone3:0.0666225,X04384.1/652-677-ID_Histone3:0.0666225):0.04112):0.0176115):0.00659662,X05620.1/58-83-ID_Histone3:0.131951):0.0205025,(((X13236.1/1000-1025-ID_Histone3:0.0389475,X83550.1/739-764-ID_Histone3:0.0389475):0.0419757,X60483.1/941-966-ID_Histone3:0.0809232):0.0362759,U37575.1/1468-1493-ID_Histone3:0.117199):0.035254):0.0238715,(((((X04488.1/1128-1153-ID_Histone3:0.070328,(M60746.1/626-651-ID_Histone3:0.036256,U37576.1/709-734-ID_Histone3:0.036256):0.034072):0.02029,(Y12290.1/4568-4593-ID_Histone3:0.0505582,(L19778.1/469-494-ID_Histone3:0.0419,X60482.1/598-623-ID_Histone3:0.0419):0.00865825):0.0400598):0.00825245,(X01752.1/1357-1382-ID_Histone3:0.0544005,X02916.1/2142-2167-ID_Histone3:0.0544005):0.04447):0.00772527,(X02622.1/164-189-ID_Histone3:0.078754,X03952.1/2442-2467-ID_Histone3:0.078754):0.0278417):0.0198095,(X00224.1/747-772-ID_Histone3:0.047399,J00987.1/339-364-ID_Histone3:0.047399):0.0790062):0.0499194):0.0122673,((X58895.1/787-812-ID_Histone3:0.102747,X15634.1/1233-1258-ID_Histone3:0.102747):0.0465725,AY028698.1/489-514-ID_Histone3:0.149319):0.0392729):0.0116005,(((X72929.1/1233-1258-ID_Histone3:0.069613,X83548.1/695-720-ID_Histone3:0.069613):0.0448487,V01357.1/479-504-ID_Histone3:0.114462):0.0388872,(X60484.1/640-665-ID_Histone3:0.117579,M60747.1/1141-1166-ID_Histone3:0.117579):0.0357694):0.0468435):0.0283731):0.0503858):0.0529408,S49118.1/1081-1106-ID_Histone3:0.331892):0.0292266):0.0557387):0.032639,(AC055818.9/198196-198123-ID_mir-26:0.355992,AC099740.2/37721-37649-ID_mir-26:0.355992):0.0935045):0.00580746):0.00680768,AC025296.10/95861-95981-ID_mir-166:0.462112):0.00200796,(((((((((((AF304460.1/12521-12599-ID_Corona_FSE:0.217475,AF353511.1/12621-12699-ID_Corona_FSE:0.217475):0.135738,L00163.1/1-35-ID_AMV_RNA1_SL:0.353213):0.0154302,((AE008814.1/14491-14400-ID_sroE:0.341785,(Y18999.2/2881-2957-ID_Intron_gpII:0.21779,AF074613.1/60570-60649-ID_Intron_gpII:0.21779):0.123996):0.0224623,(((AJ277126.1/9249-9325-ID_Intron_gpII:0.290168,X71404.1/2822-2898-ID_Intron_gpII:0.290168):0.045517,(((AF314856.1/1250-1311-ID_Intron_gpII:0.292936,((M68929.1/41010-41093-ID_Intron_gpII:0.220926,AJ277126.1/33096-33168-ID_Intron_gpII:0.220926):0.0517723,X55026.1/77786-77867-ID_Intron_gpII:0.272699):0.0202369):0.0225356,(((X03481.1/524-600-ID_Intron_gpII:0.226687,(AJ315331.1/53-130-ID_Intron_gpII:0.193293,X04465.1/101010-100933-ID_Intron_gpII:0.193293):0.0333938):0.0492009,X04465.1/19125-19199-ID_Intron_gpII:0.275888):0.0145528,AJ316582.1/98150-98072-ID_Intron_gpII:0.290441):0.0250303):0.0113322,AE007285.1/6659-6583-ID_Intron_gpII:0.326803):0.00888103):0.0109511,M68929.1/120754-120816-ID_Intron_gpII:0.346636):0.017612):0.00439548):0.00469157,Z11771.1/1-137-ID_Vault:0.373335):0.0121977,((AJ278334.1/215-256-ID_IBV_D-RNA:0.29653,AF200692.2/21112-21025-ID_Intron_gpII:0.29653):0.0646785,(X77508.1/2333-2408-ID_Intron_gpII:0.307066,U77945.1/1848-1919-ID_Intron_gpII:0.307066):0.0541425):0.0243238):0.00584298,((AB031214.1/4204-4277-ID_tRNA:0.323735,M68929.1/32684-32756-ID_tRNA:0.323735):0.0534698,AL391016.1/2459-2530-ID_tRNA:0.377205):0.0141705):0.00620663,AE013039.1/9145-9323-ID_Lysine:0.397582):0.00461957,((((((AF511948.1/9323-9358-ID_HCV_SLIV:0.107294,(AB047642.1/9386-9422-ID_HCV_SLIV:0.077705,AB047643.1/9384-9419-ID_HCV_SLIV:0.077705):0.0295892):0.0263316,((AB049099.1/9321-9357-ID_HCV_SLIV:0.0991948,(AB047639.1/9386-9422-ID_HCV_SLIV:0.0448285,D16617.1/1040-1076-ID_HCV_SLIV:0.0448285):0.0543662):0.0134954,AB057616.1/1720-1756-ID_HCV_SLIV:0.11269):0.0209357):0.121155,AB016785.1/9328-9364-ID_HCV_SLIV:0.254781):0.110639,((AB030643.1/4176-4241-ID_SECIS:0.148548,AB017534.1/661-726-ID_SECIS:0.148548):0.185292,AY060611.1/560-627-ID_SECIS:0.33384):0.0315793):0.0228257,(S79854.1/1605-1666-ID_SECIS:0.359711,M68929.1/20078-20150-ID_tRNA:0.359711):0.0285346):0.0128009,AF243383.1/10225-10322-ID_Intron_gpII:0.401046):0.00115505):0.0173156,((((((((((((AE007877.1/4970-5062-ID_hspAT_ROSE:0.244759,X72616.1/122-187-ID_Intron_gpII:0.244759):0.0609763,AJ132618.1/824-723-ID_RNAI:0.305735):0.00716972,AJ247113.1/134-53-ID_Hammerhead_3:0.312904):0.0181259,((((AF008220.1/5997-6070-ID_tRNA:0.200784,AE005658.1/7176-7257-ID_tRNA:0.200784):0.0359707,Z74387.1/1846-1765-ID_tRNA:0.236755):0.0308459,X70810.2/2089-2011-ID_tRNA:0.267601):0.0141861,((X04465.1/48845-48932-ID_tRNA:0.212323,AJ400848.1/45575-45503-ID_tRNA:0.212323):0.0204095,X51398.1/2-75-ID_tRNA:0.232732):0.0490548):0.0492435):0.00279838,V00694.1/5204-5294-ID_Intron_gpII:0.333829):0.0190071,(AJ010679.1/1-91-ID_snoZ6:0.337508,AJ237851.1/3373-3277-ID_SRP_bact:0.337508):0.0153278):0.00778446,(AJ298135.1/1-115-ID_snoZ107_R87:0.328872,AF108105.1/10236-10395-ID_VA:0.328872):0.0317483):0.0136149,((((AC025362.12/104594-104663-ID_snoZ12:0.267668,AF021345.1/10097-10160-ID_SECIS:0.267668):0.0553108,(((AF065404.1/6521-6444-ID_Intron_gpII:0.181198,AJ277126.1/2879-2953-ID_Intron_gpII:0.181198):0.0256602,AJ277126.1/8230-8302-ID_Intron_gpII:0.206858):0.0675999,AF087656.1/10795-10873-ID_Intron_gpII:0.274458):0.0485211):0.0272426,U13767.1/4803-4881-ID_Intron_gpII:0.350222):0.00453213,((((((X58295.1/1384-1453-ID_SECIS:0.128247,AE005546.1/4076-3993-ID_tRNA:0.128247):0.0986375,(AE008747.1/6317-6401-ID_tRNA:0.20489,AE008874.1/15640-15730-ID_tRNA:0.20489):0.0219955):0.035988,AB031211.1/7799-7884-ID_tRNA:0.262873):0.0396352,AF125213.1/1282-1213-ID_tRNA:0.302508):0.0368197,((AC006449.19/196857-196784-ID_tRNA:0.255773,X51551.1/101-172-ID_tRNA:0.255773):0.0546958,M68929.1/48611-48684-ID_tRNA:0.310469):0.0288592):0.00999957,V00712.1/1227-1289-ID_Intron_gpII:0.349328):0.00542647):0.0194812):0.00858602,X04336.1/3210-3313-ID_Intron_gpII:0.382821):0.0136836,AC007323.5/78739-78629-ID_mir-166:0.396505):0.00740916,X04465.1/117436-117320-ID_Intron_gpII:0.403914):0.0140074,U67510.1/7006-7301-ID_SRP_euk_arch:0.417921):0.00159565):0.0206422,(((((AJ490437.1/4-98-ID_snosnR60_Z15:0.370638,AE013857.1/9631-9778-ID_yybP-ykoY:0.370638):0.0185975,(AB079380.1/1237-1152-ID_ctRNA_pND324:0.311687,(U44843.1/716-628-ID_ctRNA_pND324:0.305239,Z25475.1/578-494-ID_ctRNA_pND324:0.305239):0.00644851):0.0775475):0.0123033,(AJ251292.1/2399-2492-ID_Intron_gpII:0.35317,M10671.1/1-72-ID_tRNA:0.35317):0.0483688):0.0182116,AF093774.1/5851-5916-ID_SECIS:0.41975):0.00682548,(AC104142.6/1963-2006-ID_K10_TLS:0.384483,U72856.1/1-73-ID_U26:0.384483):0.0420924):0.0135839):0.0144417,((AC000159.6/81267-81351-ID_mir-194:0.111927,AC127556.4/107032-107116-ID_mir-194:0.111927):0.333772,K01564.1/1-77-ID_Y:0.445699):0.00890222):0.00951868):0.00918761):0.022983,((((((((AE005177.1/184-327-ID_Thr_leader:0.462933,AE013855.1/1435-1335-ID_RyeB:0.462933):0.0170069,(((AE016789.1/68350-68496-ID_PrrF:0.329904,AE004884.1/7983-8134-ID_PrrF:0.329904):0.0103292,AE016791.1/193887-194035-ID_PrrF:0.340234):0.110447,((AC092809.2/6803-6930-ID_U72:0.400245,AE005577.1/1183-1296-ID_GadY:0.400245):0.0230097,AL080249.26/81016-80889-ID_U71:0.423255):0.0274262):0.0292589):0.00856486,(((((((((((((AE016748.1/54065-53923-ID_gcvT:0.382782,AE010557.1/24-169-ID_glmS:0.382782):0.0248023,AE016948.1/46912-47109-ID_T-box:0.407585):0.0145181,(AJ002742.1/161-290-ID_PrfA:0.291591,AJ132962.1/66-198-ID_PrfA:0.291591):0.130511):0.0256663,(AK068808.1/2266-2115-ID_snoJ26:0.427579,AE011315.1/3428-3605-ID_Cobalamin:0.427579):0.0201896):0.0113778,((AP004593.1/258876-259044-ID_glmS:0.353224,AB006424.1/2989-3156-ID_glmS:0.353224):0.0829028,X14196.1/134-284-ID_U6:0.436127):0.0230201):0.00655085,(((((((((((((((AE002413.1/3782-3934-ID_gcvT:0.377102,AE006448.1/6071-6253-ID_Lysine:0.377102):0.0194977,((AE016953.1/223108-222961-ID_glmS:0.308174,AL935254.1/94449-94600-ID_glmS:0.308174):0.0703722,AP001507.1/288766-288933-ID_glmS:0.378546):0.0180534):0.00806782,((AP001512.1/161758-161939-ID_Cobalamin:0.307361,AP001508.1/5769-5939-ID_Cobalamin:0.307361):0.0548526,(AE008981.1/4074-4298-ID_Cobalamin:0.348089,X01533.1/5-152-ID_5_8S_rRNA:0.348089):0.0141246):0.0424543):0.0134617,(((AE017003.1/243756-243902-ID_ydaO-yuaA:0.375852,(AF192357.1/6-138-ID_RNaseP_arch:0.360896,AE006176.1/9504-9349-ID_RFN:0.360896):0.014956):0.027276,(((AP005947.1/21272-21492-ID_Cobalamin:0.303905,BX248337.1/276050-275850-ID_Cobalamin:0.303905):0.04637,AP001517.1/215539-215348-ID_Lysine:0.350275):0.0320315,(((AE007843.1/1920-1745-ID_Lysine:0.306496,((AP003194.2/187997-187828-ID_Lysine:0.273373,AP003189.2/159236-159062-ID_Lysine:0.273373):0.026063,AE015937.1/285886-286061-ID_Lysine:0.299436):0.00706002):0.0350837,AP004601.1/22341-22165-ID_Lysine:0.34158):0.029533,AE017154.1/86844-87014-ID_Lysine:0.371113):0.0111933):0.0208225):0.00257048,(((AL939107.1/140625-140436-ID_Cobalamin:0.307553,AP005214.1/86557-86391-ID_RFN:0.307553):0.0543382,(AE017003.1/180245-180059-ID_Lysine:0.34921,(AE017267.1/95018-94836-ID_Lysine:0.303434,AP001512.1/119931-120105-ID_Lysine:0.303434):0.045776):0.0126817):0.0370318,((((AE006126.1/222-48-ID_Lysine:0.328878,AP004598.1/253855-254037-ID_Lysine:0.328878):0.0152436,(AP005335.1/123141-123320-ID_Lysine:0.183031,AP005076.1/290738-290918-ID_Lysine:0.183031):0.16109):0.0133312,(AE007576.1/1562-1747-ID_Lysine:0.330997,AE004193.1/5679-5861-ID_Lysine:0.330997):0.0264553):0.0300256,(AP005274.1/66442-66279-ID_RFN:0.338232,AE014618.1/8796-8645-ID_RFN:0.338232):0.0492469):0.0114451):0.00677553):0.0124302):0.0044688,((((((AE008778.1/6785-6949-ID_RtT:0.331546,(AE004431.1/9358-9220-ID_RFN:0.271802,M64472.1/901-1048-ID_RFN:0.271802):0.0597442):0.0262961,AL591790.1/15823-15987-ID_RFN:0.357842):0.0143851,(AF245440.1/312-469-ID_PrrB_RsmZ:0.322561,(AB039965.1/3591-3429-ID_PrrB_RsmZ:0.288797,AF208000.1/1431-1590-ID_PrrB_RsmZ:0.288797):0.0337635):0.0496664):0.0119121,(((((AE004489.1/6693-6813-ID_RsmY:0.261424,(AE016775.1/147638-147764-ID_RsmY:0.218363,AE016857.1/241886-242007-ID_RsmY:0.218363):0.0430607):0.035432,(AP001513.1/19957-19775-ID_Lysine:0.212848,AP001518.1/272531-272358-ID_Lysine:0.212848):0.0840078):0.0373955,J03294.1/2297-2476-ID_Lysine:0.334252):0.0198814,AP003187.2/139222-139393-ID_Lysine:0.354133):0.00998902,AE015944.1/195870-195703-ID_Lysine:0.364122):0.0200173):0.0196763,AL583918.1/33385-33496-ID_THI:0.403816):0.00798181,(AB016878.1/364-492-ID_snoR9_plant:0.281529,AB028614.1/46886-46758-ID_snoR9_plant:0.281529):0.130268):0.0108004):0.00943008,((((AL935254.1/261916-262097-ID_Lysine:0.336441,AE016770.1/235405-235209-ID_Lysine:0.336441):0.0296297,Z99121.2/6040-5861-ID_Lysine:0.366071):0.0217924,AE016947.1/224792-224618-ID_Lysine:0.387863):0.0149435,AE015829.1/4454-4280-ID_Lysine:0.402807):0.0292215):0.00208682,((((((AJ312125.1/453-315-ID_gcvT:0.327502,AE007636.1/3809-3947-ID_ydaO-yuaA:0.327502):0.0426372,AE013401.1/1741-1571-ID_ykoK:0.370139):0.0311751,AB089921.1/2048-2202-ID_ykoK:0.401314):0.0122228,(((((CR378670.1/15611-15793-ID_gcvT:0.296629,X00601.1/3997-4154-ID_5_8S_rRNA:0.296629):0.077056,AE010489.1/2647-2468-ID_Lysine:0.373684):0.0196671,(Z99110.2/185182-185347-ID_ykoK:0.338237,AP001513.1/242141-242306-ID_ykoK:0.338237):0.0551146):0.00590694,((((BX571871.1/238808-238637-ID_ykoK:0.283554,AY129558.1/14501-14670-ID_ykoK:0.283554):0.048743,AE016921.1/190645-190809-ID_ykoK:0.332296):0.04062,(((AL583922.1/170727-170556-ID_ykoK:0.260062,AE017232.1/157323-157498-ID_ykoK:0.260062):0.0354815,AL035300.1/11215-11044-ID_ykoK:0.295543):0.0439462,AF375473.1/1-156-ID_E2:0.339489):0.0334273):0.00880274,(AF031552.1/1396-1226-ID_ykoK:0.342282,U27297.1/2-180-ID_U3:0.342282):0.0394373):0.0175393):0.00343481,((((AE016951.1/37995-38164-ID_ykoK:0.276704,AE007830.1/2783-2620-ID_ykoK:0.276704):0.0780335,AE017011.1/173158-173325-ID_ykoK:0.354737):0.0157786,(AL935258.1/17651-17488-ID_ykoK:0.287767,AE016950.1/98937-98770-ID_ykoK:0.287767):0.0827486):0.00947028,(AE013192.1/3403-3238-ID_ykoK:0.337776,BX248356.1/232868-232999-ID_THI:0.337776):0.0422099):0.0227075):0.0108438):0.00954723,((AE016951.1/93020-93187-ID_ykoK:0.380901,BX248356.1/172244-172444-ID_Cobalamin:0.380901):0.0153233,AE015941.1/2960-3143-ID_Cobalamin:0.396224):0.0268601):0.00443116,((AL596173.1/245334-245167-ID_ykoK:0.360271,AF299117.1/4182-4326-ID_ydaO-yuaA:0.360271):0.0312355,X63783.1/598-755-ID_U1:0.391506):0.0360091):0.00659934):0.00192991,((((M23565.1/710-859-ID_IRES_Cx32:0.26998,L47127.1/400-550-ID_IRES_Cx32:0.26998):0.113542,(BX572599.1/247113-247314-ID_Cobalamin:0.334938,AP002997.2/56937-56739-ID_Cobalamin:0.334938):0.048584):0.017593,(AP005280.2/320767-320608-ID_ydaO-yuaA:0.386957,(AP003011.2/168184-168036-ID_RFN:0.353442,AE004822.1/2219-2057-ID_RFN:0.353442):0.0335145):0.014158):0.0281534,(AE016911.1/218236-218501-ID_Cobalamin:0.399004,AE012820.1/3705-3927-ID_Cobalamin:0.399004):0.0302634):0.0067769):0.0108051,(((((AP005035.1/170996-170817-ID_ydaO-yuaA:0.282528,AL939115.1/44787-44621-ID_ydaO-yuaA:0.282528):0.0610185,AE010194.1/2583-2743-ID_HgcC:0.343547):0.0438564,D90917.1/3743-3872-ID_ydaO-yuaA:0.387403):0.0270266,(AL939118.1/280215-280371-ID_ydaO-yuaA:0.379483,AP005221.1/58254-58086-ID_ydaO-yuaA:0.379483):0.034946):0.0123016,AP000058.1/196062-195789-ID_SRP_euk_arch:0.426731):0.0201188):0.00637934,AE006322.1/9118-9279-ID_ykoK:0.453229):0.000627518,(((Z99119.2/173775-173923-ID_ydaO-yuaA:0.358279,AF404054.1/70-188-ID_Hammerhead_1:0.358279):0.0566388,((((AE007805.1/1159-1284-ID_ydaO-yuaA:0.265474,AE015945.1/1135-1257-ID_ydaO-yuaA:0.265474):0.0962218,AE013066.1/6212-6337-ID_ydaO-yuaA:0.361696):0.0180732,(AE013058.1/810-942-ID_ydaO-yuaA:0.367494,(AE013055.1/1499-1628-ID_ydaO-yuaA:0.317643,AE013141.1/12818-12684-ID_ydaO-yuaA:0.317643):0.0498505):0.012275):0.0226102,(AE016998.1/163176-163331-ID_glmS:0.354928,AE013165.1/2616-2459-ID_glmS:0.354928):0.0474507):0.0125391):0.0226928,(((AE017008.1/280218-280361-ID_ydaO-yuaA:0.339758,AP001509.1/35283-35436-ID_ydaO-yuaA:0.339758):0.03572,AE017266.1/262400-262545-ID_ydaO-yuaA:0.375477):0.0216685,Z99106.2/69881-70024-ID_ydaO-yuaA:0.397146):0.0404651):0.0162457):0.00262898,((((((AC020553.4/138195-138051-ID_snoACA7:0.365949,(AP000577.5/69612-69474-ID_snoACA7:0.325009,AL583918.1/38806-38668-ID_THI:0.325009):0.0409402):0.0319999,AF089836.1/1-140-ID_snoR639:0.397949):0.0169113,(AC010287.9/54576-54441-ID_snoACA50:0.377175,AJ009730.1/1-133-ID_U23:0.377175):0.0376849):0.0115246,(((((AF178851.1/1708-1855-ID_PrrB_RsmZ:0.327937,AE013914.1/5124-4918-ID_t44:0.327937):0.02268,Y07976.1/124-271-ID_5_8S_rRNA:0.350617):0.0362384,(((((X75430.1/2186-2339-ID_5_8S_rRNA:0.215465,AF026388.1/2852-3006-ID_5_8S_rRNA:0.215465):0.0536512,U35394.1/2008-2158-ID_5_8S_rRNA:0.269116):0.0105019,X90410.1/15-165-ID_5_8S_rRNA:0.279618):0.0149553,Y11511.1/115-268-ID_5_8S_rRNA:0.294573):0.0634316,AF196778.1/2-154-ID_5_8S_rRNA:0.358005):0.0288503):0.00783056,AF223570.1/244-389-ID_5_8S_rRNA:0.394685):0.00513297,((AF306774.1/466-634-ID_5_8S_rRNA:0.356415,X53361.2/1206-1368-ID_5_8S_rRNA:0.356415):0.0233137,L78065.1/3758-3910-ID_5_8S_rRNA:0.379729):0.0200897):0.0265661):0.0136086,(((AC010746.8/140334-140470-ID_snoACA4:0.304892,AL109931.18/1398-1543-ID_snoACA4:0.304892):0.103417,AC004830.1/58886-58743-ID_snoACA4:0.408309):0.0207397,((AF375790.2/1570-1738-ID_IFN_gamma:0.390312,(U64700.1/1-155-ID_E2:0.344649,AF093014.1/662-809-ID_5_8S_rRNA:0.344649):0.045663):0.0175345,U18778.1/15676-15517-ID_U4:0.407847):0.0212022):0.0109439):0.00432906,(AE016950.1/96023-95854-ID_ykoK:0.420481,(AE009471.1/6144-5974-ID_THI:0.401563,(U48228.1/7-166-ID_5_8S_rRNA:0.271474,U21939.1/68-218-ID_5_8S_rRNA:0.271474):0.130089):0.0189178):0.0238412):0.0121635):0.00476429,(((AL627269.1/199976-199799-ID_RtT:0.392742,AP005217.1/12977-12824-ID_ydaO-yuaA:0.392742):0.0545671,((AL939121.1/140405-140238-ID_ydaO-yuaA:0.419201,BX572594.1/100625-100429-ID_Cobalamin:0.419201):0.0197846,(((M32370.1/1-150-ID_Spi-1:0.29344,X17463.1/689-858-ID_Spi-1:0.29344):0.0945275,AE016861.1/295441-295655-ID_Cobalamin:0.387967):0.0260632,(AE004721.1/1492-1697-ID_Cobalamin:0.389362,AK109157.1/8-245-ID_Cobalamin:0.389362):0.0246692):0.0249554):0.00832301):0.00857136,AE004716.1/11608-11412-ID_Cobalamin:0.45588):0.0053696):0.00310647,(AP003193.2/260931-260768-ID_S_box:0.437007,X77708.1/7303-7433-ID_Entero_OriR:0.437007):0.027349):0.000471562,((AE004888.1/2785-2659-ID_S15:0.433637,AB042239.3/9807-9660-ID_THI:0.433637):0.0120364,S54369.1/6984-7152-ID_THI:0.445673):0.0191547):0.000869662):0.0026904,AP003596.1/272820-272997-ID_ydaO-yuaA:0.468388):0.000757903,AJ006315.1/1-195-ID_IRES_HCV:0.469146):0.00274163,(AE005997.1/1774-1655-ID_gcvT:0.468218,((AK070157.1/3551-3683-ID_snoZ206:0.339498,X13945.1/710-931-ID_IRES_L-myc:0.339498):0.109275,((AE010210.1/11573-11442-ID_HgcE:0.371637,AJ248287.2/141310-141179-ID_HgcE:0.371637):0.0307588,AP005029.1/281486-281666-ID_THI:0.402396):0.0463775):0.019444):0.00366992):0.00431374,(U32832.1/9495-9319-ID_Lysine:0.439127,AC005496.3/78625-78498-ID_THI:0.439127):0.0370744):0.00187489,(((((((X70684.1/2-184-ID_IRES_Hsp70:0.372429,AJ310189.1/1-223-ID_U17:0.372429):0.0662663,AP001458.6/72689-72837-ID_U99:0.438695):0.0168418,AJ295339.2/5-215-ID_Cobalamin:0.455537):0.00519317,(((S46763.1/4187-4324-ID_snoACA29:0.319728,AJ609472.1/1-140-ID_snoACA29:0.319728):0.111785,AP004598.1/207087-207245-ID_ydaO-yuaA:0.431513):0.0272039,(((((((V00050.1/43-228-ID_Alfamo_CPB:0.344249,L00163.1/3459-3644-ID_Alfamo_CPB:0.344249):0.0649956,(AY007661.1/532-727-ID_THI:0.399224,V00190.1/62-269-ID_U3:0.399224):0.0100201):0.0181946,((X57047.1/401-126-ID_SRP_euk_arch:0.392985,Z99259.1/7742-7997-ID_SRP_euk_arch:0.392985):0.0180854,((Z29641.1/760-980-ID_U3:0.275879,X79685.1/140-354-ID_U3:0.275879):0.0875805,X52629.1/326-541-ID_U3:0.363459):0.0476109):0.0163683):0.00907251,((AE008883.1/16138-16311-ID_SraJ:0.387941,(AE005319.1/1728-1896-ID_SraB:0.331348,AE008751.1/18521-18688-ID_SraB:0.331348):0.0565928):0.015769,AB111809.1/311-481-ID_THI:0.40371):0.0328014):0.0131119,M14625.1/332-488-ID_U2:0.449623):0.00147632,((((Y16516.1/1-134-ID_HACA_sno_Snake:0.351983,X60210.1/1-148-ID_5_8S_rRNA:0.351983):0.0362387,(L25918.1/1-181-ID_U2:0.368519,(X56456.1/243-390-ID_U2:0.269644,X56455.1/161-312-ID_U2:0.269644):0.0988743):0.0197024):0.0244888,(((X15936.1/256-455-ID_U2:0.268981,AF095839.1/1586-1389-ID_U2:0.268981):0.0612397,X55772.1/223-412-ID_U2:0.33022):0.0312015,(X51375.1/389-580-ID_U2:0.349509,((X71483.1/1-191-ID_U2:0.315788,(M58447.1/507-698-ID_U2:0.257897,AF287992.1/4918-5108-ID_U2:0.257897):0.0578907):0.0157829,(AY007785.1/849-1041-ID_U2:0.323137,(X04241.1/85-276-ID_U2:0.28119,X58842.1/1-191-ID_U2:0.28119):0.0419472):0.00843391):0.0179384):0.0119127):0.0512882):0.0223053,(L22247.1/6321-6513-ID_U2:0.368239,Z37972.1/1-174-ID_U2:0.368239):0.0667768):0.0160841):0.00362092,(((M25270.1/3-154-ID_Tombus_5:0.360765,AY100482.1/2-169-ID_Tombus_5:0.360765):0.0399328,X15511.1/2-163-ID_Tombus_5:0.400698):0.0271331,(X62493.1/2-182-ID_Tombus_5:0.381427,AJ249740.1/2-171-ID_Tombus_5:0.381427):0.0464043):0.0268895):0.00399685):0.00201309):0.00889018,(AF218039.1/6028-6228-ID_IRES_Cripavirus:0.463807,AC007318.4/80306-80504-ID_U19:0.463807):0.00581312):0.0037711,((((AF200829.1/14896-14704-ID_SSU_rRNA_5:0.259336,AF149768.1/9823-9634-ID_SSU_rRNA_5:0.259336):0.0743412,L20934.1/14820-14626-ID_SSU_rRNA_5:0.333677):0.080175,(L06178.1/15501-15299-ID_SSU_rRNA_5:0.379912,AE007744.1/3364-3542-ID_Cobalamin:0.379912):0.0339398):0.0410719,(((AF417610.1/220-376-ID_Telomerase-cil:0.339294,AF399707.1/2183-2342-ID_Telomerase-cil:0.339294):0.021637,AF417609.1/194-352-ID_Telomerase-cil:0.360932):0.0399702,AF417612.1/230-392-ID_Telomerase-cil:0.400902):0.0540225):0.0184674):0.00383183,(((X01073.1/600-431-ID_SraG:0.276948,AE008851.1/9224-9393-ID_SraG:0.276948):0.105387,Y10692.1/1974-1797-ID_SraG:0.382335):0.0914355,AE010277.1/2255-2422-ID_HgcF:0.47377):0.00345293):0.000852913):0.00141484,((((((((((((AF183905.1/5647-5848-ID_IRES_Cripavirus:0.386985,AF178440.1/5925-6123-ID_IRES_Cripavirus:0.386985):0.0215866,(AF022937.1/6935-7121-ID_IRES_Cripavirus:0.378061,AB017037.1/6286-6484-ID_IRES_Cripavirus:0.378061):0.0305106):0.0188343,((AE017174.1/95859-95679-ID_Cobalamin:0.387742,AE016934.1/101000-101187-ID_Cobalamin:0.387742):0.021511,((AE015526.1/127-357-ID_Cobalamin:0.363463,AE012818.1/1974-2213-ID_Cobalamin:0.363463):0.0373589,((X03280.1/927-1118-ID_Intron_gpI:0.344959,X55026.1/30069-30266-ID_Intron_gpI:0.344959):0.041588,Y00122.1/2763-2968-ID_Intron_gpI:0.386548):0.0142749):0.00843111):0.0181524):0.0173741,(((AE017176.1/287850-287663-ID_Cobalamin:0.401836,(AP001508.1/166824-166626-ID_Cobalamin:0.348969,AE016934.1/218065-217852-ID_Cobalamin:0.348969):0.0528663):0.0243918,AF186228.1/1-243-ID_RNaseP_nuc:0.426228):0.0133333,AP003189.2/34729-34907-ID_Cobalamin:0.439561):0.00521913):0.00458178,(((AE017000.1/129012-129159-ID_ydaO-yuaA:0.371238,AP005082.1/169934-170112-ID_Lysine:0.371238):0.044966,BX248357.1/28572-28772-ID_Cobalamin:0.416205):0.0161247,BX571869.1/30799-30632-ID_Cobalamin:0.432329):0.0170326):0.00654244,((((((((((AF223905.1/313-118-ID_T-box:0.31466,AP001509.1/273579-273768-ID_Cobalamin:0.31466):0.0560476,((AE015940.1/273052-272875-ID_Cobalamin:0.352782,AE015938.1/165030-165211-ID_Cobalamin:0.352782):0.00455678,AP003190.2/44501-44328-ID_Cobalamin:0.357339):0.0133689):0.010157,(AJ000758.1/1191-1370-ID_Cobalamin:0.320109,AE015938.1/219824-220006-ID_Cobalamin:0.320109):0.0607556):0.0109541,X97014.1/5134-5003-ID_PrfA:0.391819):0.0296399,((AP003189.2/224311-224132-ID_Cobalamin:0.368858,AE015938.1/166402-166584-ID_Cobalamin:0.368858):0.0452671,(((AP003185.1/248249-248449-ID_Cobalamin:0.343464,AE015940.1/279870-279682-ID_Cobalamin:0.343464):0.0315257,AE015938.1/189936-190117-ID_Cobalamin:0.37499):0.0295549,AL596167.1/167425-167616-ID_Cobalamin:0.404545):0.0095804):0.00733355):0.00394285,(AE015944.1/6900-6723-ID_Cobalamin:0.404035,AE016934.1/49817-49625-ID_Cobalamin:0.404035):0.021367):0.00385749,AE017011.1/46644-46832-ID_Cobalamin:0.429259):0.00765583,(AJ000758.1/1489-1668-ID_Cobalamin:0.414236,(AE017248.1/199120-198939-ID_Cobalamin:0.397152,L12006.1/1016-1191-ID_Cobalamin:0.397152):0.017084):0.0226793):0.0057565,(((AE017033.1/110729-110493-ID_T-box:0.398557,AL591978.1/56481-56658-ID_Cobalamin:0.398557):0.0281098,((((AE016747.1/155449-155637-ID_T-box:0.33987,AE008470.1/7251-7489-ID_T-box:0.33987):0.02473,AF269536.1/680-500-ID_Lysine:0.3646):0.0336785,(AE007474.1/6731-6484-ID_T-box:0.391742,((AE010499.1/5969-5796-ID_Cobalamin:0.284364,AE016952.1/63114-62943-ID_Cobalamin:0.284364):0.087201,AE010642.1/9064-8882-ID_Cobalamin:0.371566):0.0201765):0.00653654):0.00907347,M22563.1/302-518-ID_Intron_gpI:0.407352):0.0193143):0.0129957,(AE017252.1/282498-282294-ID_Cobalamin:0.408518,AE015938.1/189808-189620-ID_Cobalamin:0.408518):0.0311441):0.00300971):0.00704488,(AE015939.1/117645-117826-ID_Cobalamin:0.423461,AE017249.1/124649-124462-ID_Cobalamin:0.423461):0.0262557):0.00618759):0.00265452,(AE015938.1/141777-141949-ID_Cobalamin:0.427364,AE011604.1/13614-13434-ID_Cobalamin:0.427364):0.0311953):0.00493068,((((((U67518.1/252-503-ID_RNaseP_arch:0.296948,AF192355.1/6-239-ID_RNaseP_arch:0.296948):0.115053,AE001100.1/4619-4391-ID_RNaseP_arch:0.412001):0.0226337,D38444.1/5444-5597-ID_IRES_Tobamo:0.434635):0.00721994,(AY033236.1/563-353-ID_Cobalamin:0.409429,AL627279.1/105836-106061-ID_THI:0.409429):0.0324261):0.00806713,((((AC078934.3/32621-32405-ID_glmS:0.265215,AF270378.1/2268-2051-ID_glmS:0.265215):0.0797442,AL596166.1/50734-50929-ID_glmS:0.344959):0.0666432,AE015944.1/292739-292466-ID_glmS:0.411602):0.0201364,AP000007.1/112364-112639-ID_HgcG:0.431738):0.0181839):0.0054538,((AE013010.1/3537-3777-ID_Cobalamin:0.433775,AJ414141.1/27834-28088-ID_CsrC:0.433775):0.00591299,AE015401.1/11-264-ID_CsrC:0.439688):0.015688):0.00811341):0.000968754,(((((AC068544.7/102252-102068-ID_snoACA47:0.403044,AF186230.1/1-232-ID_RNaseP_nuc:0.403044):0.0283793,U32760.1/7642-7819-ID_RFN:0.431423):0.0177822,(((AL596169.1/99976-99747-ID_T-box:0.403041,((AE017028.1/179270-179514-ID_T-box:0.325202,AL591980.1/61532-61313-ID_T-box:0.325202):0.041461,AE017033.1/144821-144593-ID_T-box:0.366664):0.0363771):0.0100366,((AF186231.1/1-205-ID_RNaseP_nuc:0.342054,AF186218.1/1-219-ID_RNaseP_nuc:0.342054):0.0618291,(AF186225.1/1-234-ID_RNaseP_nuc:0.348083,AF186226.1/1-244-ID_RNaseP_nuc:0.348083):0.0558006):0.00919417):0.0272262,(AE017174.1/111334-111550-ID_Cobalamin:0.424126,(AP000981.1/58089-57884-ID_HgcC:0.408372,AF186232.1/1-262-ID_RNaseP_nuc:0.408372):0.015754):0.0161775):0.00890154):0.00351113,((((AE007583.1/5344-5517-ID_ykoK:0.364633,AF270308.1/2156-2331-ID_Lysine:0.364633):0.0386164,(X07319.1/1-197-ID_U3:0.276376,X07318.1/1-219-ID_U3:0.276376):0.126873):0.0166942,AP003362.3/336155-335957-ID_T-box:0.419944):0.0230367,X65942.1/212-429-ID_RNase_MRP:0.44298):0.00973579):0.00755689,AL591976.1/186683-186486-ID_Lysine:0.460273):0.00418517):0.00298133,((((((((((((AE005340.1/7717-7548-ID_RtT:0.345891,(AL939107.1/147400-147583-ID_Cobalamin:0.291238,AE017236.1/188845-189025-ID_Cobalamin:0.291238):0.0546535):0.0559689,AL627269.1/199788-199617-ID_RtT:0.40186):0.0213537,BX248334.1/308192-308010-ID_Cobalamin:0.423214):0.0144174,((((AE004717.1/4221-4426-ID_Cobalamin:0.385511,AE016783.1/53812-53604-ID_Cobalamin:0.385511):0.0112878,AL646079.1/157144-156965-ID_Cobalamin:0.396799):0.0222089,((AP005044.1/159223-159033-ID_Cobalamin:0.335957,AL939110.1/156680-156867-ID_Cobalamin:0.335957):0.0759703,AP005030.1/142199-142427-ID_Cobalamin:0.411928):0.00708041):0.0138224,(((AP005952.1/179489-179275-ID_Cobalamin:0.374803,((AP001508.1/228774-228971-ID_Cobalamin:0.330514,AL591788.1/218367-218154-ID_Cobalamin:0.330514):0.026607,BX572608.1/190529-190732-ID_Cobalamin:0.357121):0.0176818):0.0338053,BX572596.1/50556-50756-ID_Cobalamin:0.408608):0.0174823,((((((((AL583923.1/215513-215333-ID_Cobalamin:0.297161,AL672113.1/43141-43341-ID_Cobalamin:0.297161):0.0502557,BX572600.1/273933-274129-ID_Cobalamin:0.347416):0.0223511,AE016915.1/175048-174863-ID_Cobalamin:0.369767):0.015792,(AF010496.1/116971-117194-ID_Cobalamin:0.332653,AE012421.1/6485-6262-ID_Cobalamin:0.332653):0.0529068):0.00938073,AE009726.1/9564-9351-ID_Cobalamin:0.39494):0.00448474,(BX572595.1/100553-100338-ID_Cobalamin:0.380973,AP003005.2/245680-245479-ID_Cobalamin:0.380973):0.0184513):0.00733206,(AF010496.1/105318-105541-ID_Cobalamin:0.363599,Z94723.1/23034-23246-ID_Cobalamin:0.363599):0.0431578):0.0034484,(((AE009054.1/2448-2676-ID_Cobalamin:0.379519,((AE005849.1/870-1059-ID_Cobalamin:0.31914,AE008893.1/4980-5173-ID_Cobalamin:0.31914):0.0302645,U58510.1/2022-2198-ID_5_8S_rRNA:0.349404):0.0301148):0.012502,AE012817.1/569-357-ID_Cobalamin:0.392021):0.00703695,AP005947.1/24717-24919-ID_Cobalamin:0.399058):0.0111474):0.0158852):0.00674006):0.00480035):0.00192368,AP005942.1/132143-132345-ID_Cobalamin:0.439555):0.0027501,(((AE009122.1/6687-6504-ID_Cobalamin:0.395124,AE016780.1/58096-58317-ID_Cobalamin:0.395124):0.0338897,(AP003011.2/321703-321523-ID_Cobalamin:0.338455,BX572599.1/256535-256331-ID_Cobalamin:0.338455):0.0905583):0.0100571,(AE016786.1/232051-232274-ID_Cobalamin:0.399731,BX572599.1/259196-259407-ID_Cobalamin:0.399731):0.0393398):0.00323433):0.00519061,(AL939107.1/133849-134073-ID_Cobalamin:0.329004,AL939107.1/141879-142126-ID_Cobalamin:0.329004):0.118491):0.00569883,(AE007648.1/1506-1693-ID_Cobalamin:0.440273,(BX572595.1/86162-86360-ID_Cobalamin:0.419993,AE014702.1/7711-7543-ID_THI:0.419993):0.0202793):0.0129213):0.00268307,((((AE010126.1/9583-9877-ID_SRP_euk_arch:0.25144,X17240.1/14-307-ID_SRP_euk_arch:0.25144):0.147499,AE000940.1/8761-9056-ID_SRP_euk_arch:0.398938):0.0164132,AC084446.1/16506-16210-ID_SRP_euk_arch:0.415351):0.00980672,((X17239.1/14-300-ID_SRP_euk_arch:0.333047,Y08257.1/50512-50799-ID_SRP_euk_arch:0.333047):0.0527593,AP000988.1/199418-199133-ID_SRP_euk_arch:0.385806):0.0393519):0.030719):0.00147423,((AP003013.2/206912-207118-ID_Cobalamin:0.416925,AF056388.1/1-332-ID_RNaseP_bact_a:0.416925):0.00808024,AF193754.1/4343-4142-ID_Cobalamin:0.425005):0.0323467):0.00395977,(AE016787.1/55358-55152-ID_Cobalamin:0.454434,AE016867.1/99125-99339-ID_Cobalamin:0.454434):0.00687674):0.00073868,AP005947.1/7905-8125-ID_Cobalamin:0.46205):0.00538966):0.00677884,AE017033.1/112246-111996-ID_T-box:0.474218):7.99298e-05,(((AE005340.1/7243-7073-ID_RtT:0.369262,AE013818.1/9240-9406-ID_RtT:0.369262):0.0736326,AE008778.1/7420-7591-ID_RtT:0.442895):0.0299074,((((AP002997.2/104964-105169-ID_Cobalamin:0.452242,((((((AE016800.1/261827-262025-ID_Cobalamin:0.36202,AE004105.1/5235-5438-ID_Cobalamin:0.36202):0.0333445,AE008300.1/11923-11714-ID_Cobalamin:0.395365):0.0193748,X56981.1/102-383-ID_SRP_euk_arch:0.414739):0.0167321,(U45329.1/408-194-ID_Cobalamin:0.394011,AE014570.1/13585-13353-ID_Cobalamin:0.394011):0.0374604):0.00266451,(U27616.3/1255-1032-ID_Cobalamin:0.389675,BX321858.1/81804-81577-ID_Cobalamin:0.389675):0.0444614):0.0105202,(AE014429.2/552-315-ID_Cobalamin:0.408911,AE014432.2/6200-5972-ID_Cobalamin:0.408911):0.0357457):0.00758603):0.00274283,(AE009228.1/1838-1621-ID_Cobalamin:0.431448,AL591785.1/88210-88413-ID_Cobalamin:0.431448):0.023537):0.00961685,((AE005721.1/1901-2129-ID_Cobalamin:0.452559,(AF395888.1/197-488-ID_SRP_euk_arch:0.365478,X01698.1/176-465-ID_SRP_euk_arch:0.365478):0.0870818):0.0093191,(((AE016867.1/236456-236654-ID_Cobalamin:0.427627,AF010496.1/39869-39652-ID_Cobalamin:0.427627):0.01494,AE016783.1/50062-49864-ID_Cobalamin:0.442567):0.0150585,(AL939130.1/261334-261631-ID_Cobalamin:0.446205,AL646070.1/4253-3997-ID_Cobalamin:0.446205):0.0114209):0.00425294):0.00272349):0.00692105,((AP005083.1/142703-142501-ID_Cobalamin:0.428775,M34485.1/360-150-ID_Cobalamin:0.428775):0.0275066,X55026.1/34496-34721-ID_Intron_gpI:0.456281):0.0152418):0.00127912):0.00149626):0.00519285):0.00484782,(((AY149618.1/12219-12431-ID_IRES_Hsp70:0.446496,(BC055375.1/1-158-ID_IRES_Cx43:0.431827,AY205162.1/1-159-ID_satBaMV_CRE:0.431827):0.0146692):0.0166486,AC145474.2/49871-49731-ID_snoACA4:0.463144):0.0110696,(AB006531.1/6003-6204-ID_IRES_Cripavirus:0.465134,((AE017200.1/231904-232076-ID_ykoK:0.410563,BX927150.1/172169-172001-ID_ydaO-yuaA:0.410563):0.0448941,AJ006836.1/1091-1295-ID_U17:0.455458):0.00967661):0.00907961):0.0101251):0.00416571):0.00291041,(((((((((AB018045.1/2322-2530-ID_IRES_Hsp70:0.434385,AL662834.8/79426-79645-ID_IRES_Hsp70:0.434385):0.0256898,M29212.1/14-249-ID_RNase_MRP:0.460075):0.00749427,(AC102630.6/82156-82421-ID_U88:0.424314,AC013726.7/131686-131421-ID_U88:0.424314):0.0432546):0.00378615,(((S45894.1/393-608-ID_IRES_EBNA:0.343891,M13941.1/146-357-ID_IRES_EBNA:0.343891):0.0677045,AF448220.1/5364-5580-ID_IRES_EBNA:0.411596):0.0320386,((M12553.1/318-517-ID_IRES_EBNA:0.381693,M23028.1/456-673-ID_IRES_EBNA:0.381693):0.04617,AE017236.1/265189-265430-ID_Cobalamin:0.427863):0.0157712):0.0277211):0.00606668,((BX569694.1/273573-273792-ID_Cobalamin:0.454058,(L22578.1/716-963-ID_RNase_MRP:0.429524,(AL354512.3/23429-23155-ID_SRP_euk_arch:0.397593,AF006750.1/731-1010-ID_SRP_euk_arch:0.397593):0.0319306):0.0245336):0.0166571,(((AE004209.1/3442-3690-ID_THI:0.438732,(X65984.1/1-306-ID_SRP_euk_arch:0.399489,(AC079888.10/27802-27493-ID_SRP_euk_arch:0.317048,X14661.1/2-308-ID_SRP_euk_arch:0.317048):0.082441):0.0392433):0.0115761,M20837.1/128-397-ID_SRP_euk_arch:0.450308):0.0064719,X13914.1/2-302-ID_SRP_euk_arch:0.45678):0.013935):0.00670713):0.00566107,(((((((((AC010228.8/17300-17506-ID_IRES_Cx43:0.364159,AL139098.15/101802-102009-ID_IRES_Cx43:0.364159):0.0346102,AY555737.1/22-232-ID_IRES_Cx43:0.39877):0.0416047,(AJ306565.1/1-215-ID_U17:0.423825,D30745.1/2851-3096-ID_RNase_MRP:0.423825):0.0165494):0.0173087,AF492209.1/1-275-ID_U93:0.457683):0.000420153,(((AY062273.1/288-534-ID_IRES_Picorna:0.385855,AB059824.1/265-517-ID_IRES_Picorna:0.385855):0.061867,(AY090609.1/1-272-ID_RNase_MRP:0.41,AY090603.1/1-258-ID_RNase_MRP:0.41):0.037722):0.00762883,(AE015314.1/5409-5630-ID_C0719:0.436797,(AY090595.1/1-266-ID_RNase_MRP:0.422654,AY090608.1/17-303-ID_RNase_MRP:0.422654):0.014143):0.0185539):0.00275248):0.0135441,AJ414159.1/142249-141989-ID_Cobalamin:0.471647):0.00252146,((AF126284.1/4-298-ID_Toga_5_CRE:0.436857,(AF075257.1/1-265-ID_Toga_5_CRE:0.423006,J02368.1/38-316-ID_Toga_5_CRE:0.423006):0.0138515):0.0178831,AF075259.1/1-263-ID_Toga_5_CRE:0.454741):0.0194283):0.0037857,((((M20162.1/25-292-ID_Toga_5_CRE:0.434329,(AE016933.1/293262-293468-ID_Cobalamin:0.421587,Z17234.1/4409-4687-ID_Intron_gpI:0.421587):0.012742):0.0244284,AE017176.1/130222-129963-ID_Cobalamin:0.458757):0.0103425,AE005482.1/6306-6610-ID_ryfA:0.4691):0.00638935,(M22560.1/129-422-ID_SRP_euk_arch:0.468173,(AF186221.1/1-232-ID_RNaseP_nuc:0.454241,AF186229.1/1-295-ID_RNaseP_nuc:0.454241):0.0139312):0.00731668):0.00246534):0.00276962,((((((M65188.1/1-168-ID_IRES_Cx43:0.41192,AY090594.1/1-274-ID_RNase_MRP:0.41192):0.0308875,X71081.1/3489-3711-ID_U17:0.442808):0.0160211,(BX294140.1/211185-211419-ID_Cobalamin:0.428533,BX294144.1/76053-76292-ID_Cobalamin:0.428533):0.0302966):0.00735772,(AF014388.1/6078-6278-ID_IRES_Cripavirus:0.462119,(((AJ306563.1/1-220-ID_U17:0.424295,((AY090593.1/1-262-ID_RNase_MRP:0.25706,AY090607.1/1-224-ID_RNase_MRP:0.25706):0.125423,AY090599.1/1-215-ID_RNase_MRP:0.382484):0.0418114):0.0140506,AY090597.1/1-294-ID_RNase_MRP:0.438346):0.0165489,M11813.1/4883-5126-ID_Phage_pRNA:0.454895):0.00722465):0.00406742):0.00563341,(((X69067.1/13991-13821-ID_SSU_rRNA_5:0.406084,U32767.1/6538-6734-ID_6S:0.406084):0.0286005,(AY043208.1/560-782-ID_Cobalamin:0.410203,(AE017174.1/143751-143548-ID_Cobalamin:0.393077,AE016932.1/26373-26579-ID_Cobalamin:0.393077):0.017125):0.024482):0.0136692,AE010542.1/7559-7740-ID_Cobalamin:0.448354):0.0234665):0.00612077,((((AF049729.1/14-199-ID_SSU_rRNA_5:0.419367,AE015312.1/4762-4967-ID_IS102:0.419367):0.0265317,AE015548.1/1057-1279-ID_Cobalamin:0.445899):0.0180291,(AE016760.1/133670-133850-ID_IS061:0.440226,AP002556.1/227659-227838-ID_IS061:0.440226):0.0237023):0.00776288,((U10565.1/50-238-ID_Telomerase-cil:0.394961,(U10569.1/28-216-ID_Telomerase-cil:0.322827,(U10568.1/27-212-ID_Telomerase-cil:0.257533,U10567.1/1-190-ID_Telomerase-cil:0.257533):0.0652937):0.0721339):0.0755551,M16510.1/245-451-ID_U5:0.470516):0.00117534):0.00624985):0.00278321):0.00235882):0.00407761,(((((((AJ494949.1/1-198-ID_snoZ242:0.447858,(((AE016948.1/260670-260899-ID_T-box:0.416582,AE017012.1/106690-106445-ID_T-box:0.416582):0.0039252,(AL596169.1/42587-42347-ID_T-box:0.400612,(AE016948.1/40974-41225-ID_T-box:0.386863,AL596169.1/7629-7387-ID_T-box:0.386863):0.0137495):0.0198942):0.0171672,(AE017003.1/176586-176861-ID_T-box:0.418353,(((((AE017028.1/42023-42282-ID_T-box:0.35056,AE017002.1/174913-175177-ID_T-box:0.35056):0.022526,AE017001.1/297712-297964-ID_T-box:0.373087):0.010235,AL596169.1/134070-133812-ID_T-box:0.383321):0.0251181,AE017033.1/112538-112287-ID_T-box:0.40844):0.004599,(AL591980.1/26604-26363-ID_T-box:0.400991,((AE007474.1/7492-7247-ID_T-box:0.340159,AE017001.1/248233-248002-ID_T-box:0.340159):0.0313497,AE014898.1/7570-7829-ID_T-box:0.371509):0.0294821):0.0120478):0.00531459):0.0193206):0.0101841):0.00704241,((AE007811.1/6864-6593-ID_T-box:0.415491,(AL596169.1/50907-50661-ID_T-box:0.380306,AE017007.1/213076-212822-ID_T-box:0.380306):0.0351845):0.0331226,AF098298.1/10175-10424-ID_SSU_rRNA_5:0.448613):0.00628725):0.00882524,((AE006377.1/8039-7747-ID_T-box:0.454448,(AE017038.1/176480-176232-ID_T-box:0.41694,(AE017012.1/272729-272463-ID_T-box:0.387774,AE017012.1/276630-276387-ID_T-box:0.387774):0.0291657):0.0375087):0.0055975,(AE017012.1/60233-60476-ID_T-box:0.449321,((AE017011.1/153266-153499-ID_T-box:0.403148,AE017012.1/289721-289478-ID_T-box:0.403148):0.00552624,AE017003.1/200929-201167-ID_T-box:0.408674):0.0406468):0.010725):0.00367966):0.00986379,((AE017002.1/188131-187860-ID_T-box:0.451636,(AF186222.1/3-314-ID_RNaseP_nuc:0.417063,L12750.1/273-601-ID_RNaseP_nuc:0.417063):0.034573):0.0131552,(X52531.1/47-307-ID_RNaseP_nuc:0.397951,X04013.1/204-466-ID_RNaseP_nuc:0.397951):0.0668407):0.00879821):0.0046055,((AF260651.1/18986-19259-ID_CTV_rep_sig:0.472455,AF186233.1/1-295-ID_RNaseP_nuc:0.472455):0.00484413,(((((AE012832.1/3064-3332-ID_Cobalamin:0.421948,AF004377.1/3-312-ID_RNaseP_nuc:0.421948):0.015203,((Z29103.1/1-303-ID_SRP_euk_arch:0.38905,Z29099.1/1-303-ID_SRP_euk_arch:0.38905):0.0349231,((U40756.1/3688-3391-ID_SRP_euk_arch:0.264268,AB021174.1/1-299-ID_SRP_euk_arch:0.264268):0.069206,AC002512.1/76041-75744-ID_SRP_euk_arch:0.333474):0.0904996):0.0131784):0.0136639,(AF004375.1/1-307-ID_RNaseP_nuc:0.427551,(X15624.1/5-339-ID_RNaseP_nuc:0.410497,L08802.1/6-289-ID_RNaseP_nuc:0.410497):0.0170535):0.0232644):0.00573865,(AL445063.1/194119-194402-ID_SRP_euk_arch:0.354465,AP000996.2/169413-169130-ID_SRP_euk_arch:0.354465):0.10209):0.0101297,(((AB020752.1/35792-36096-ID_SRP_euk_arch:0.409177,AF069442.1/64156-64461-ID_SRP_euk_arch:0.409177):0.0284145,AC005662.3/47366-47062-ID_SRP_euk_arch:0.437591):0.00839251,AP003253.3/106424-106740-ID_SRP_euk_arch:0.445984):0.0206997):0.0106156):0.000895649):0.00571722,(((AE005406.1/7684-7932-ID_SraC_RyeA:0.443064,(AL627272.1/127652-127904-ID_SraC_RyeA:0.364381,AE008783.1/12438-12690-ID_SraC_RyeA:0.364381):0.0786827):0.0126706,AE013855.1/1298-1547-ID_SraC_RyeA:0.455735):0.0117814,AE015204.1/3189-3437-ID_SraC_RyeA:0.467516):0.0163959):0.00257626,AE008342.1/7843-8078-ID_Cobalamin:0.486488):0.000672221):0.000592858,AF077229.1/1-287-ID_IRES_HCV:0.487753):0.00144571,((AF468963.1/1-277-ID_HgcG:0.442995,AJ248284.1/75232-75504-ID_HgcG:0.442995):0.0403429,AF186214.1/1-364-ID_RNaseP_nuc:0.483338):0.00586081):0.00221589):0.00137231,(AY037858.1/43991-44210-ID_IRES_EBNA:0.376265,AF448220.1/346-565-ID_IRES_EBNA:0.376265):0.116522):0.00175855,X17237.1/11-302-ID_SRP_euk_arch:0.494546):0.000505209,(AC121995.2/104161-104344-ID_snoMBI-1:0.493151,AL121770.1/10682-10430-ID_U3:0.493151):0.00189981):0.00110519,AF003887.1/7736-8075-ID_RRE:0.496156):0.000133902):0.000631928,(((((((((((((((((AB074760.1/10643-10735-ID_Dengue_CRE:0.459018,(AC129195.3/65540-65457-ID_mir-194:0.344938,AC103590.2/171205-171121-ID_mir-194:0.344938):0.11408):0.00114095,(((AF480540.1/1-75-ID_mir-101:0.422553,AF480555.1/4-78-ID_mir-19:0.422553):0.0245769,(AL645798.2/23515-23586-ID_mir-10:0.312046,U77364.1/4186-4260-ID_mir-10:0.312046):0.135084):0.00724718,(((AL391221.15/79486-79562-ID_mir-1:0.355393,AL449263.6/21373-21297-ID_mir-1:0.355393):0.0312583,AC103987.5/56357-56281-ID_mir-1:0.386652):0.0504631,(AC087074.1/69936-70014-ID_mir-1:0.433987,(AF480549.1/1-81-ID_mir-17:0.379681,AF480562.1/1-82-ID_mir-17:0.379681):0.054306):0.00312784):0.0172622):0.00578234):0.00258762,(((AC009516.19/130148-130229-ID_mir-130:0.40582,AP000662.4/36681-36763-ID_mir-130:0.40582):0.0402237,((AC007229.1/16746-16645-ID_mir-199:0.320238,AL137157.7/19246-19147-ID_mir-199:0.320238):0.049969,AL590708.18/146131-146032-ID_mir-199:0.370207):0.0758362):0.0112341,AC002397.1/179426-179504-ID_mir-8:0.457277):0.0054698):0.00237539,((BX571778.7/42340-42261-ID_mir-92:0.225921,AC002407.1/56206-56127-ID_mir-92:0.225921):0.220689,(AC119831.6/97933-97855-ID_mir-34:0.387636,BX119985.7/114097-114014-ID_mir-34:0.387636):0.0589743):0.0185122):0.00496641,((((((((AC119831.6/98467-98384-ID_mir-34:0.436514,(AJ507799.1/139346-139415-ID_mir-BART1:0.412421,(AF229163.1/26516-26586-ID_mir-26:0.403176,AL138714.9/658-736-ID_mir-17:0.403176):0.00924402):0.0240934):0.00577381,(((((((AY037858.1/35320-35385-ID_mir-BHRF1-1:0.392962,AL390719.47/106206-106279-ID_mir-8:0.392962):0.00627765,(((AC020916.8/87858-87932-ID_mir-181:0.215329,AL136321.5/86569-86494-ID_mir-181:0.215329):0.146446,(((AC007769.3/76625-76559-ID_mir-2:0.22547,AC023719.4/66771-66705-ID_mir-2:0.22547):0.0840943,AC007769.3/76763-76695-ID_mir-2:0.309565):0.03095,AC005128.1/19757-19821-ID_mir-2:0.340515):0.0212603):0.0117744,AC004532.1/67386-67318-ID_mir-2:0.373549):0.0256902):0.0150495,AE003795.3/205152-205078-ID_mir-6:0.414289):0.0056996,(((AF480539.1/1-75-ID_mir-101:0.374588,AC095014.1/143527-143452-ID_mir-10:0.374588):0.0167362,AC121759.9/5238-5311-ID_mir-26:0.391324):0.0192644,(AL953901.14/62198-62283-ID_mir-148:0.384925,AL645782.2/32556-32631-ID_mir-10:0.384925):0.0256636):0.00940007):0.00257894,(AL354914.9/34104-34175-ID_mir-30:0.323471,AF159227.7/97017-97086-ID_mir-30:0.323471):0.0990967):0.00568452,(((AF100956.1/111730-111659-ID_mir-219:0.291375,AE003524.3/156598-156666-ID_mir-219:0.291375):0.102758,(AL359091.10/91897-91825-ID_mir-219:0.372896,AC002397.1/179832-179912-ID_mir-8:0.372896):0.0212359):0.0221492,((AC122451.3/49344-49273-ID_mir-10:0.308135,AF480538.1/6-75-ID_mir-10:0.308135):0.0696435,AC018755.3/119760-119832-ID_mir-10:0.377779):0.0385031):0.0119706):0.00904831,(AJ507799.1/152745-152806-ID_mir-BART2:0.429926,((AB049811.1/9599-9655-ID_TAR:0.277709,AF443094.1/8914-8970-ID_TAR:0.277709):0.146243,(((AE003516.3/109215-109275-ID_mir-9:0.352428,AC005316.1/63325-63386-ID_mir-9:0.352428):0.0391535,Z81467.1/13319-13384-ID_mir-9:0.391581):0.0173385,AC016831.1/134041-133978-ID_mir-29:0.408919):0.0150318):0.00597498):0.00737426):0.00498721):0.00831592,((AP001359.4/67794-67724-ID_lin-4:0.385253,AC122451.3/2004-1935-ID_lin-4:0.385253):0.055404,U01829.1/524-593-ID_lin-4:0.440657):0.00994661):0.00113061,((((AC004477.1/81384-81298-ID_mir-148:0.38532,AE003667.3/4813-4888-ID_mir-1:0.38532):0.0159515,Z68760.2/2906-2832-ID_mir-10:0.401272):0.0328733,((AF480554.1/6-77-ID_mir-19:0.392653,AF480543.1/5-76-ID_mir-29:0.392653):0.0340871,(AF078527.1/2546-2614-ID_RNA-OUT:0.388446,AE015258.1/2311-2242-ID_RNA-OUT:0.388446):0.0382936):0.00740522):0.00669461,(AL390719.47/106960-107036-ID_mir-8:0.421156,Z36753.1/18689-18615-ID_mir-10:0.421156):0.0196835):0.0108948):0.00379604,(((AF480551.1/1-81-ID_mir-16:0.403307,Z72504.1/8327-8413-ID_mir-124:0.403307):0.0277589,AC018755.3/119936-120011-ID_let-7:0.431065):0.0102262,((AC005128.1/19344-19415-ID_mir-2:0.320387,AC005128.1/19054-19128-ID_mir-2:0.320387):0.0915433,Z83731.1/29638-29566-ID_mir-2:0.41193):0.0293613):0.0142387):0.00158912,(((AL096828.29/88058-88137-ID_mir-124:0.107808,BX511178.6/169755-169675-ID_mir-124:0.107808):0.173387,AC055869.13/127592-127511-ID_mir-124:0.281195):0.0597254,AC021518.12/83108-83029-ID_mir-124:0.34092):0.116199):0.00254676,((AF231983.1/56-120-ID_mir-BHRF1-2:0.371944,AJ507799.1/42848-42912-ID_mir-BHRF1-2:0.371944):0.0508715,(AY037858.1/36669-36733-ID_mir-BHRF1-2:0.28536,AF231984.1/771-835-ID_mir-BHRF1-2:0.28536):0.137455):0.0368512):0.00196505,((((AE003655.3/181968-182044-ID_mir-124:0.429411,Z00028.1/5121-5234-ID_Intron_gpII:0.429411):0.00693426,AC018755.3/120411-120479-ID_lin-4:0.436345):0.0162635,(X94290.1/2-199-ID_U19:0.446622,X04161.1/733-803-ID_tRNA:0.446622):0.0059872):0.00819099,U52574.1/363-537-ID_VA:0.4608):0.000831515):0.00845763):0.00681359,(AE003667.3/133984-134072-ID_mir-133:0.46776,AF067200.1/16-89-ID_tRNA:0.46776):0.00914243):0.000156105,(((AF033808.1/56-130-ID_RSV_PBS:0.450567,AE008815.1/9581-9876-ID_ryfA:0.450567):0.00978515,((Z82094.1/4737-4814-ID_mir-46:0.407871,Z69663.1/519-592-ID_mir-46:0.407871):0.0414394,AL158075.11/55107-55180-ID_mir-181:0.44931):0.0110413):0.0126872,(AE003795.3/205004-204926-ID_mir-6:0.461828,AF210771.1/1883-1955-ID_let-7:0.461828):0.0112107):0.00401962):0.00216714,((((AE000068.1/5478-5553-ID_ctRNA_p42d:0.333003,AL591985.1/56494-56574-ID_ctRNA_p42d:0.333003):0.0347258,AP003017.1/123634-123710-ID_ctRNA_p42d:0.367729):0.0479294,U05019.1/544-658-ID_5S_rRNA:0.415659):0.0424763,((AF480550.1/3-80-ID_mir-103:0.377557,AF480545.1/1-78-ID_mir-103:0.377557):0.0753217,AY017179.1/1528-1601-ID_tRNA:0.452879):0.00525582):0.0210907):0.00141191,AF238486.1/9159-9223-ID_HCV_SLVII:0.480638):0.0029369,(AE016910.1/243048-243195-ID_THI:0.469361,AL939118.1/94624-94813-ID_THI:0.469361):0.0142137):0.000653803,(AC116662.1/14702-14792-ID_mir-196:0.474651,(AL158152.18/37901-37981-ID_let-7:0.403913,AL049853.1/18009-17931-ID_let-7:0.403913):0.0707372):0.00957763):0.000223547,(((((AL731607.3/16000-16087-ID_mir-395:0.391198,AL606645.2/172048-171961-ID_mir-395:0.391198):0.0351395,AL606645.2/172609-172524-ID_mir-395:0.426338):0.0179417,AL606645.2/171908-171823-ID_mir-395:0.44428):0.00672707,(AL731607.3/15713-15801-ID_mir-395:0.19718,AL606645.2/172471-172383-ID_mir-395:0.19718):0.253826):0.0212627,(AL731607.3/16414-16499-ID_mir-395:0.448611,AF480556.1/2-81-ID_mir-19:0.448611):0.0236585):0.0121823):0.00228161,AF480563.1/1-78-ID_mir-92:0.486733):0.00279406,AJ320263.1/3-186-ID_snoZ112:0.489527):0.000545532,(((((((AC018662.3/139956-140044-ID_mir-129:0.284968,BX649263.6/91330-91421-ID_mir-129:0.284968):0.0969678,AC068205.25/6866-6955-ID_mir-129:0.381936):0.0795428,((AC111015.2/18487-18585-ID_mir-399:0.397512,AC004481.3/13564-13465-ID_mir-399:0.397512):0.0333235,AP004030.2/79982-79886-ID_mir-399:0.430836):0.0306435):0.0167907,AC004481.3/13991-14099-ID_mir-399:0.47827):0.00492159,(((((AC024221.23/49375-49460-ID_mir-15:0.449003,AL606727.3/61589-61504-ID_mir-15:0.449003):0.00754037,AC011194.15/60947-61038-ID_mir-196:0.456543):0.0101617,(AC007837.4/16002-16089-ID_mir-7:0.447332,(((AC026385.19/122238-122323-ID_mir-7:0.334235,AC005523.1/3567-3652-ID_mir-7:0.334235):0.0880705,AC013489.17/21820-21733-ID_mir-7:0.422306):0.0139765,AL929155.4/163041-163131-ID_mir-7:0.436282):0.01105):0.019373):0.00866944,(AC021118.6/58844-58939-ID_mir-218:0.447816,AC011365.5/25751-25846-ID_mir-218:0.447816):0.027558):0.00312734,(((BX005254.9/126100-126009-ID_mir-196:0.268872,AC012531.11/129347-129438-ID_mir-196:0.268872):0.173974,AF224262.1/4259-4347-ID_mir-196:0.442846):0.0281431,((AC018659.35/133427-133338-ID_mir-135:0.40609,AC094021.2/73294-73205-ID_mir-135:0.40609):0.020353,AC098936.2/102185-102095-ID_mir-135:0.426444):0.0445453):0.00751302):0.00468943):0.00393394,((((AC010675.6/80477-80571-ID_mir-395:0.442773,AC010675.6/83269-83368-ID_mir-395:0.442773):0.0192347,AC005508.1/71201-71109-ID_mir-395:0.462007):0.0131501,AC005508.1/72384-72483-ID_mir-395:0.475157):0.00655222,(AP004460.2/70542-70640-ID_mir-395:0.472329,(AK071620.1/251-338-ID_mir-160:0.437847,AP004591.3/100727-100819-ID_mir-160:0.437847):0.0344823):0.00938025):0.00541565):0.00111198,(((((AL606914.9/21743-21653-ID_mir-34:0.471539,AC010719.4/30463-30378-ID_mir-148:0.471539):0.00801724,(AC004697.3/97809-97725-ID_mir-160:0.452326,(AB022221.1/11161-11075-ID_mir-160:0.432923,AL161547.2/49332-49418-ID_mir-160:0.432923):0.0194027):0.0272308):0.00341231,(AF168728.1/1-269-ID_snoTBR17:0.47733,AY033235.1/252-496-ID_Cobalamin:0.47733):0.0056386):0.000543922,AL354733.15/170740-170651-ID_mir-7:0.483513):0.00214159,(((((AL161579.2/181456-181372-ID_mir-156:0.410261,AL022198.1/47163-47082-ID_mir-156:0.410261):0.0351292,AC003058.3/76991-76907-ID_mir-156:0.44539):0.0160167,(AP002816.1/72598-72685-ID_mir-156:0.441706,AL606594.3/122244-122157-ID_mir-156:0.441706):0.0197009):0.012474,AL391222.1/7873-7786-ID_mir-156:0.473881):0.00573546,((AL158152.18/40779-40863-ID_let-7:0.457889,AC048341.22/3536-3622-ID_let-7:0.457889):0.0114466,(AC094021.2/47340-47253-ID_let-7:0.449029,AL158152.18/38291-38377-ID_let-7:0.449029):0.0203069):0.0102805):0.00603792):0.00258288):0.00183582):0.00430235,AL391221.15/84068-84157-ID_mir-133:0.494375):0.000356138,AL049853.1/17069-16987-ID_let-7:0.494732):0.00219065):0.00110146,M32222.1/953-1250-ID_SRP_euk_arch:0.498024):0.000247777,((((((AL132975.1/70385-70497-ID_mir-172:0.487734,AY498859.1/608-716-ID_mir-172:0.487734):0.00344971,AC008153.5/42438-42316-ID_mir-172:0.491184):0.00191724,((AP004048.3/57506-57395-ID_mir-172:0.473169,AC104428.2/40907-40796-ID_mir-166:0.473169):0.00556022,AC111015.2/16598-16489-ID_mir-399:0.478729):0.0143719):0.00113574,((AP004460.2/71210-71323-ID_mir-395:0.487351,(AC010675.6/79489-79378-ID_mir-395:0.476364,(AP004460.2/70367-70478-ID_mir-395:0.456666,AP004460.2/70702-70813-ID_mir-395:0.456666):0.0196981):0.0109866):0.00498948,AL163812.1/61753-61850-ID_mir-156:0.49234):0.00189671):0.00228062,((AP004030.2/91144-91262-ID_mir-399:0.485879,(AC004481.3/15484-15601-ID_mir-399:0.454084,AC021043.4/36317-36195-ID_mir-399:0.454084):0.0317951):0.00609058,AP003142.2/99250-99133-ID_mir-399:0.49197):0.00454766):0.000982672,(AP005247.3/132313-132203-ID_mir-172:0.496001,((X14404.1/126-225-ID_SRP_bact:0.43316,AL646063.1/55639-55540-ID_SRP_bact:0.43316):0.0251284,X12643.1/106-207-ID_SRP_bact:0.458288):0.0377124):0.00149927):0.000771374):0.00112107,AE010387.1/4828-4528-ID_SRP_euk_arch:0.499392):0.000282496,(((((((((((((((AB043554.1/293-1-ID_RNAIII:0.461183,AF004373.1/1-320-ID_RNaseP_nuc:0.461183):0.0107192,((U24570.1/10195-10416-ID_SSU_rRNA_5:0.449327,X55026.1/59510-59745-ID_Intron_gpI:0.449327):0.0106341,AF051097.1/90-308-ID_SSU_rRNA_5:0.459962):0.0119406):0.00994259,AF049132.1/3279-3034-ID_SSU_rRNA_5:0.481845):0.00212407,((((((AF103728.1/1-280-ID_Toga_5_CRE:0.44394,(((M63571.1/1-233-ID_SSU_rRNA_5:0.389511,U67296.1/1-231-ID_SSU_rRNA_5:0.389511):0.040956,(U59670.1/61-288-ID_SSU_rRNA_5:0.387286,(AF069981.1/1-249-ID_SSU_rRNA_5:0.355588,U67301.1/1-230-ID_SSU_rRNA_5:0.355588):0.0316985):0.0431805):0.0020529,U67288.1/1-237-ID_SSU_rRNA_5:0.43252):0.0114206):0.0115984,U12450.1/1-244-ID_SSU_rRNA_5:0.455539):0.0064629,U67298.1/4-243-ID_SSU_rRNA_5:0.462002):0.00240135,(((((((((AF039066.1/92-358-ID_SSU_rRNA_5:0.385536,U39564.2/25-275-ID_SSU_rRNA_5:0.385536):0.030999,(((U61080.1/21-293-ID_SSU_rRNA_5:0.372134,Y18001.1/93-351-ID_SSU_rRNA_5:0.372134):0.020071,U11880.1/1364-1621-ID_SSU_rRNA_5:0.392205):0.00918567,(AF069540.1/21-280-ID_SSU_rRNA_5:0.337721,AB016606.1/96-358-ID_SSU_rRNA_5:0.337721):0.0636692):0.0151448):0.00526512,(((L42813.1/88-348-ID_SSU_rRNA_5:0.379897,Z48715.1/20-273-ID_SSU_rRNA_5:0.379897):0.0283753,L28076.1/20-278-ID_SSU_rRNA_5:0.408272):0.00416479,(M55539.1/91-351-ID_SSU_rRNA_5:0.400117,(M63569.1/7-271-ID_SSU_rRNA_5:0.383121,(M95109.1/21-286-ID_SSU_rRNA_5:0.348302,Y16067.1/13942-14205-ID_SSU_rRNA_5:0.348302):0.0348185):0.0169965):0.01232):0.00936353):0.00133699,((((U39565.1/25-284-ID_SSU_rRNA_5:0.336084,U83759.1/20-295-ID_SSU_rRNA_5:0.336084):0.0295843,AF173597.1/20-295-ID_SSU_rRNA_5:0.365668):0.0257329,(Z21921.1/20-287-ID_SSU_rRNA_5:0.367505,AB012104.1/94-355-ID_SSU_rRNA_5:0.367505):0.0238952):0.0225232,(((U33498.1/21-282-ID_SSU_rRNA_5:0.303708,X84382.1/21-280-ID_SSU_rRNA_5:0.303708):0.0770227,AF027987.2/53-314-ID_SSU_rRNA_5:0.380731):0.0209316,(U97339.2/21-288-ID_SSU_rRNA_5:0.379757,AF263235.1/21-290-ID_SSU_rRNA_5:0.379757):0.0219058):0.0122611):0.00921369):0.0125076,X93602.1/21-285-ID_SSU_rRNA_5:0.435645):0.00539127,(X99772.1/89-355-ID_SSU_rRNA_5:0.427824,Y10948.1/20-276-ID_SSU_rRNA_5:0.427824):0.0132125):0.00260195,U59172.1/1-257-ID_SSU_rRNA_5:0.443638):0.00560346,(((AF263228.1/22-285-ID_SSU_rRNA_5:0.392911,AB016274.1/89-351-ID_SSU_rRNA_5:0.392911):0.0422573,AF049726.1/1-233-ID_SSU_rRNA_5:0.435168):0.0107367,AF049724.1/19-280-ID_SSU_rRNA_5:0.445905):0.00333691):0.0140182,AB008539.1/89-344-ID_SSU_rRNA_5:0.46326):0.0011431):0.00399479,((Y10944.1/20-278-ID_SSU_rRNA_5:0.434668,(U52729.1/48-307-ID_SSU_rRNA_5:0.425284,(M57527.1/91-349-ID_SSU_rRNA_5:0.39456,AF173563.1/20-282-ID_SSU_rRNA_5:0.39456):0.030724):0.00938383):0.0218435,(AF154051.1/87-335-ID_SSU_rRNA_5:0.452801,Y10946.1/20-278-ID_SSU_rRNA_5:0.452801):0.00371006):0.0118866):0.0109018,(((Y10949.1/20-265-ID_SSU_rRNA_5:0.422247,AJ130797.1/5-274-ID_SSU_rRNA_5:0.422247):0.0314409,J04815.1/93-357-ID_SSU_rRNA_5:0.453688):0.0133899,X13486.1/3718-4075-ID_Intron_gpI:0.467078):0.0122214):0.0046691):0.00380978,(M55514.1/896-1157-ID_IRES_Kv1.4:0.395847,X57033.1/213-453-ID_IRES_Kv1.4:0.395847):0.0919317):0.00508955,(AE005130.1/3770-4144-ID_RNaseP_arch:0.478176,X53671.1/122-446-ID_IRES_n-myc:0.478176):0.0146924):0.000284523,AJ245743.1/3395-3636-ID_SSU_rRNA_5:0.493153):0.00121915,(((((M32976.1/252-560-ID_IRES_VEGF_A:0.467944,AF192360.1/1-293-ID_RNaseP_arch:0.467944):0.0153243,((AE000749.1/2436-2090-ID_tmRNA:0.444555,Y15063.1/86-434-ID_tmRNA:0.444555):0.0274394,L08801.1/30-315-ID_RNaseP_nuc:0.471994):0.0112744):0.00516474,(((((AF126467.1/349-623-ID_MPMV_package:0.408288,M11841.1/351-632-ID_MPMV_package:0.408288):0.050327,AJ414146.1/58040-58361-ID_CsrB:0.458615):0.0165366,((((AF192350.1/1-267-ID_RNaseP_arch:0.447469,AF295981.1/1-332-ID_RNaseP_bact_a:0.447469):0.0182108,(((AP000060.1/76649-76320-ID_RNaseP_arch:0.407922,(((AF110039.1/1-307-ID_RNaseP_bact_a:0.344745,(((AF110049.1/1-307-ID_RNaseP_bact_a:0.252171,AF110051.1/1-289-ID_RNaseP_bact_a:0.252171):0.0417705,AF110036.1/1-281-ID_RNaseP_bact_a:0.293941):0.0136793,AF110050.1/1-307-ID_RNaseP_bact_a:0.307621):0.0371244):0.0138374,(AF110046.1/1-310-ID_RNaseP_bact_a:0.350707,(AF110055.1/1-272-ID_RNaseP_bact_a:0.302787,(AF110040.1/1-273-ID_RNaseP_bact_a:0.133116,AF110042.1/1-278-ID_RNaseP_bact_a:0.133116):0.169671):0.04792):0.00787565):0.0198889,((((AF110047.1/1-310-ID_RNaseP_bact_a:0.203326,AF110048.1/1-309-ID_RNaseP_bact_a:0.203326):0.0899282,AF110041.1/1-292-ID_RNaseP_bact_a:0.293255):0.00535491,AF110054.1/1-306-ID_RNaseP_bact_a:0.29861):0.0413076,AF110052.1/1-312-ID_RNaseP_bact_a:0.339917):0.0385543):0.0294504):0.0432317,M59357.1/212-571-ID_RNaseP_bact_a:0.451154):0.0094972,((((((((U42988.1/1-279-ID_RNaseP_arch:0.423799,((AL445066.1/122039-121735-ID_RNaseP_arch:0.380114,BX321865.1/54528-54812-ID_RNaseP_bact_a:0.380114):0.0281309,((U28098.1/1-281-ID_RNaseP_bact_a:0.355933,AF056390.1/1-238-ID_RNaseP_bact_a:0.355933):0.0337835,AF056386.1/1-275-ID_RNaseP_bact_a:0.389716):0.0185285):0.0155547):0.0130611,M64709.1/421-758-ID_RNaseP_bact_a:0.43686):0.00626943,((((((((((((U28080.1/1-313-ID_RNaseP_bact_a:0.360938,AF296003.1/1-312-ID_RNaseP_bact_a:0.360938):0.0202021,((((AF295992.1/1-307-ID_RNaseP_bact_a:0.26239,AF296001.1/1-304-ID_RNaseP_bact_a:0.26239):0.0410887,U28127.1/1-285-ID_RNaseP_bact_a:0.303478):0.0129193,AF295994.1/1-311-ID_RNaseP_bact_a:0.316398):0.034838,AF296045.1/1-323-ID_RNaseP_bact_a:0.351236):0.0299041):0.0146388,(((AF056383.1/1-336-ID_RNaseP_bact_a:0.356094,(AF296033.1/1-326-ID_RNaseP_bact_a:0.318103,AF056384.1/1-320-ID_RNaseP_bact_a:0.318103):0.0379903):0.0144254,U64884.1/1-325-ID_RNaseP_bact_a:0.370519):0.0210185,AF296030.1/1-331-ID_RNaseP_bact_a:0.391538):0.00424072):0.0046877,U28115.1/1-298-ID_RNaseP_bact_a:0.400466):0.00158575,((((U64879.1/1-302-ID_RNaseP_bact_a:0.345983,((U28091.1/1-281-ID_RNaseP_bact_a:0.296854,U28123.1/1-318-ID_RNaseP_bact_a:0.296854):0.0191127,U28111.1/1-306-ID_RNaseP_bact_a:0.315966):0.0300163):0.0180356,((AF296021.1/1-305-ID_RNaseP_bact_a:0.303774,(AF295983.1/1-297-ID_RNaseP_bact_a:0.278852,AF296069.1/1-311-ID_RNaseP_bact_a:0.278852):0.0249225):0.0499983,U28097.1/1-303-ID_RNaseP_bact_a:0.353772):0.0102458):0.0211042,(U28100.1/1-299-ID_RNaseP_bact_a:0.325105,U28113.1/1-312-ID_RNaseP_bact_a:0.325105):0.0600173):0.0116303,((AF296014.1/1-328-ID_RNaseP_bact_a:0.331913,AF296004.1/1-335-ID_RNaseP_bact_a:0.331913):0.0269833,U28084.1/1-331-ID_RNaseP_bact_a:0.358896):0.0378563):0.00529921):0.0156648,AF296011.1/1-335-ID_RNaseP_bact_a:0.417717):0.00380823,(U64880.1/1-331-ID_RNaseP_bact_a:0.412465,((U28110.1/1-342-ID_RNaseP_bact_a:0.386728,AF296053.1/1-376-ID_RNaseP_bact_a:0.386728):0.00752077,((AF296047.1/1-318-ID_RNaseP_bact_a:0.302669,AF296009.1/1-310-ID_RNaseP_bact_a:0.302669):0.0427265,AF295995.1/1-321-ID_RNaseP_bact_a:0.345396):0.0488538):0.0182157):0.00905988):0.010707,(((((AF296029.1/1-335-ID_RNaseP_bact_a:0.365719,AF296058.1/1-334-ID_RNaseP_bact_a:0.365719):0.0118192,U28117.1/1-347-ID_RNaseP_bact_a:0.377539):0.0099059,(AF056377.1/1-328-ID_RNaseP_bact_a:0.227771,AF056380.1/1-328-ID_RNaseP_bact_a:0.227771):0.159674):0.0225525,((((U28101.1/1-327-ID_RNaseP_bact_a:0.346925,AF296059.1/1-357-ID_RNaseP_bact_a:0.346925):0.0397026,(U28105.1/1-352-ID_RNaseP_bact_a:0.336671,U28109.1/1-327-ID_RNaseP_bact_a:0.336671):0.0499561):0.00598237,U28094.1/1-332-ID_RNaseP_bact_a:0.392609):0.00683853,U28102.1/1-355-ID_RNaseP_bact_a:0.399448):0.0105492):0.0162291,(((AF296026.1/1-290-ID_RNaseP_bact_a:0.355762,AF296052.1/1-316-ID_RNaseP_bact_a:0.355762):0.034965,U28095.1/1-295-ID_RNaseP_bact_a:0.390727):0.0259087,AF056387.1/1-312-ID_RNaseP_bact_a:0.416636):0.00959066):0.00600547):0.00361916,((AF296054.1/1-354-ID_RNaseP_bact_a:0.395494,U28083.1/1-351-ID_RNaseP_bact_a:0.395494):0.0222218,AF295991.1/1-340-ID_RNaseP_bact_a:0.417716):0.0181347):0.0025703,(AF012805.1/1-341-ID_RNaseP_bact_a:0.40736,U28103.1/1-323-ID_RNaseP_bact_a:0.40736):0.0310608):0.00111896,(AF296039.1/1-393-ID_RNaseP_bact_a:0.41177,AF296027.1/1-338-ID_RNaseP_bact_a:0.41177):0.0277697):0.00246173,(AF296041.1/1-327-ID_RNaseP_bact_a:0.422934,(M59353.1/255-595-ID_RNaseP_bact_a:0.404704,U28130.1/1-312-ID_RNaseP_bact_a:0.404704):0.0182298):0.0190682):0.00112769):0.000530392,(U28099.1/1-297-ID_RNaseP_bact_a:0.413711,X97393.1/1-299-ID_RNaseP_bact_a:0.413711):0.0299485):0.00584844,AF296037.1/1-343-ID_RNaseP_bact_a:0.449508):6.81877e-05,U28086.1/1-321-ID_RNaseP_bact_a:0.449577):0.0012849,(U28087.1/1-340-ID_RNaseP_bact_a:0.439378,AE003942.1/8714-9072-ID_RNaseP_bact_a:0.439378):0.0114836):0.00275448,(AF110038.1/1-326-ID_RNaseP_bact_a:0.437802,U28107.1/1-372-ID_RNaseP_bact_a:0.437802):0.0158135):0.00703481):0.00502899):0.00141716,U28114.1/1-344-ID_RNaseP_bact_a:0.467097):0.00209877,((((((((U42987.1/1-244-ID_RNaseP_arch:0.318924,AF192361.1/1-243-ID_RNaseP_arch:0.318924):0.0634285,X03127.1/3704-4008-ID_Intron_gpI:0.382352):0.0238496,(AF192362.1/1-260-ID_RNaseP_arch:0.365054,AF192349.1/1-262-ID_RNaseP_arch:0.365054):0.0411471):0.0275952,AJ131090.1/7-255-ID_RNaseP_bact_a:0.433797):0.00374946,(U50408.1/6-270-ID_RNaseP_nuc:0.416232,AF434764.1/1-252-ID_RNaseP_nuc:0.416232):0.0213143):0.0153122,(((AF192365.1/1-317-ID_RNaseP_arch:0.354178,AF192358.1/1-331-ID_RNaseP_arch:0.354178):0.0911528,(AE013320.1/6338-6044-ID_SRP_euk_arch:0.339433,X17238.1/12-306-ID_SRP_euk_arch:0.339433):0.105897):0.00672346,(AF192359.1/1-252-ID_RNaseP_arch:0.424266,AF121773.1/1-303-ID_RNaseP_arch:0.424266):0.0277878):0.000804633):0.00308773,((L13597.1/422-736-ID_RNaseP_arch:0.413624,(AE006662.1/4933-4623-ID_RNaseP_arch:0.379284,X55026.1/13357-13635-ID_Intron_gpI:0.379284):0.0343405):0.00959066,X55026.1/85715-85994-ID_Intron_gpI:0.423215):0.032731):0.0113994,((AF121774.1/9-309-ID_RNaseP_arch:0.425833,(AF192356.1/1-310-ID_RNaseP_arch:0.271419,AF192352.1/9-315-ID_RNaseP_arch:0.271419):0.154414):0.0238487,X84350.2/1300-1059-ID_SSU_rRNA_5:0.449681):0.0176641):0.00185019):0.00595579):0.00019902,(((((U42982.1/1-358-ID_RNaseP_arch:0.449057,AF296062.1/1-368-ID_RNaseP_bact_a:0.449057):0.0141785,((((U64883.1/1-328-ID_RNaseP_bact_b:0.406613,AF296071.1/1-389-ID_RNaseP_bact_a:0.406613):0.0272489,U28129.1/1-356-ID_RNaseP_bact_a:0.433862):0.0155856,AF056391.1/4-345-ID_RNaseP_bact_b:0.449448):0.0126513,((((AE015478.1/3276-3629-ID_RNaseP_bact_a:0.37982,M33657.1/1-383-ID_RNaseP_bact_a:0.37982):0.0185145,M19024.1/1-354-ID_RNaseP_bact_a:0.398335):0.0240456,AE002562.1/3043-2684-ID_RNaseP_bact_a:0.422381):0.0305494,M59356.1/53-421-ID_RNaseP_bact_a:0.45293):0.00916919):0.00113678):0.00398648,(((((((((AF295989.1/1-302-ID_RNaseP_bact_b:0.385064,AF296056.1/1-348-ID_RNaseP_bact_a:0.385064):0.0253192,AF056376.1/1-285-ID_RNaseP_bact_a:0.410383):0.0141629,AF296036.1/1-329-ID_RNaseP_bact_a:0.424546):0.0118361,((((((AF296048.1/1-341-ID_RNaseP_bact_a:0.326445,AF056381.1/1-336-ID_RNaseP_bact_a:0.326445):0.0432005,U28119.1/1-349-ID_RNaseP_bact_a:0.369645):0.0317782,(AF296034.1/1-348-ID_RNaseP_bact_a:0.3939,AF296035.1/1-332-ID_RNaseP_bact_a:0.3939):0.00752369):0.00822955,(AF296061.1/1-357-ID_RNaseP_bact_a:0.373611,U28104.1/1-304-ID_RNaseP_bact_a:0.373611):0.0360422):0.0124646,L25705.1/1-330-ID_RNaseP_bact_a:0.422118):0.00826707,(X97395.1/1-391-ID_RNaseP_bact_a:0.426419,(U28079.1/1-347-ID_RNaseP_bact_a:0.41719,(U28116.1/1-350-ID_RNaseP_bact_a:0.376113,AF056385.1/1-376-ID_RNaseP_bact_a:0.376113):0.0410773):0.00922924):0.00396544):0.00599733):0.00205591,AF296051.1/1-334-ID_RNaseP_bact_a:0.438438):0.0100247,(U28106.1/1-395-ID_RNaseP_bact_a:0.434179,(U28128.1/1-359-ID_RNaseP_bact_a:0.394235,U28085.1/1-384-ID_RNaseP_bact_a:0.394235):0.039943):0.0142843):0.00269669,((X97397.1/1-359-ID_RNaseP_bact_a:0.407144,U28108.1/1-339-ID_RNaseP_bact_a:0.407144):0.0324795,(AF295980.1/1-285-ID_RNaseP_bact_a:0.433765,U28092.1/1-318-ID_RNaseP_bact_a:0.433765):0.00585797):0.0115366):0.0105322,AF296043.1/1-364-ID_RNaseP_bact_a:0.461692):0.00253019,((AJ012179.2/7-312-ID_RNaseP_bact_a:0.43641,U28088.1/1-355-ID_RNaseP_bact_a:0.43641):0.0190574,(X97392.1/1-315-ID_RNaseP_bact_a:0.434145,AF296050.1/1-379-ID_RNaseP_bact_a:0.434145):0.0213229):0.00875401):0.00300056):0.0028446,(((AJ272224.1/1-311-ID_RNaseP_bact_a:0.395074,AJ272220.1/1-334-ID_RNaseP_bact_a:0.395074):0.0152555,AJ272222.1/1-305-ID_RNaseP_bact_a:0.41033):0.0508123,X97391.1/1-342-ID_RNaseP_bact_a:0.461142):0.00892523):0.00275078,((((X05115.1/2560-2862-ID_Intron_gpI:0.372169,X55026.1/71833-72132-ID_Intron_gpI:0.372169):0.0489693,X55026.1/46442-46756-ID_Intron_gpI:0.421139):0.0399469,(U64877.1/1-316-ID_RNaseP_bact_b:0.41312,(AF295987.1/1-332-ID_RNaseP_bact_b:0.369662,U64878.1/1-308-ID_RNaseP_bact_b:0.369662):0.0434577):0.047966):0.00760728,(((((X03106.1/43-386-ID_Intron_gpI:0.412204,AJ310737.1/16-366-ID_RNaseP_bact_a:0.412204):0.0140805,AF181879.1/575-891-ID_RNaseP_bact_a:0.426284):0.0157318,AF296064.1/1-342-ID_RNaseP_bact_a:0.442016):0.00876862,(AL139075.2/199352-199035-ID_RNaseP_bact_a:0.43946,AE017258.1/184968-184621-ID_RNaseP_bact_a:0.43946):0.0113245):0.0152771,U41756.1/1-291-ID_RNaseP_bact_b:0.466062):0.00263092):0.00412488):0.00253269):0.00305957,U28120.1/1-381-ID_RNaseP_bact_a:0.47841):0.0100228):0.00126129,AE013063.1/8484-8834-ID_tmRNA:0.489694):0.00178966,((((((((U42984.1/1-371-ID_RNaseP_arch:0.447513,AE004517.1/7001-6649-ID_tmRNA:0.447513):0.0152019,U32841.1/440-64-ID_RNaseP_bact_a:0.462715):0.00522199,L25703.1/209-594-ID_RNaseP_bact_a:0.467937):0.0119263,(((AF160864.1/32587-32932-ID_SSU_rRNA_5:0.442341,((AE002128.1/6884-7252-ID_RNaseP_bact_b:0.406143,U39713.1/7664-7293-ID_RNaseP_bact_b:0.406143):0.017128,D13066.1/58-413-ID_RNaseP_bact_b:0.423272):0.0190693):0.0105864,AE010077.1/9704-9310-ID_RNaseP_bact_b:0.452927):0.0136376,((U64885.1/1-349-ID_RNaseP_bact_b:0.391571,(U64887.1/1-331-ID_RNaseP_bact_b:0.358604,U64886.1/1-331-ID_RNaseP_bact_b:0.358604):0.032966):0.0230025,AE016950.1/193110-193498-ID_RNaseP_bact_b:0.414573):0.0519919):0.0132987):0.00371784,((((AF502399.1/4-393-ID_IRES_Pesti:0.429691,(AB078952.1/4-394-ID_IRES_Pesti:0.416091,AF144617.2/4-390-ID_IRES_Pesti:0.416091):0.0136005):0.0320264,((AF037405.1/4-380-ID_IRES_Pesti:0.412576,AF091507.1/4-382-ID_IRES_Pesti:0.412576):0.0341361,AF144618.2/4-378-ID_IRES_Pesti:0.446712):0.0150063):0.0185386,((X60463.1/375-755-ID_RNaseP_bact_a:0.367555,Z15006.1/117-498-ID_RNaseP_bact_a:0.367555):0.109543,(((AE016931.1/133770-134130-ID_RNaseP_bact_a:0.411334,AE017175.1/112368-111971-ID_RNaseP_bact_a:0.411334):0.0527172,AE001226.1/9-348-ID_RNaseP_bact_a:0.464051):0.00487301,AE017166.1/105041-105427-ID_RNaseP_bact_a:0.468924):0.00817513):0.00315762):0.00201377,(AE007642.1/7926-8270-ID_RNaseP_bact_a:0.472914,AJ235272.1/10905-10521-ID_RNaseP_bact_a:0.472914):0.00935641):0.00131127):0.00287387,(M29029.1/27-413-ID_SSU_rRNA_5:0.477841,(((((AF031539.1/1-392-ID_SSU_rRNA_5:0.37615,AF027682.1/21-416-ID_SSU_rRNA_5:0.37615):0.0629168,L39112.1/21-418-ID_SSU_rRNA_5:0.439066):0.00933078,(L13457.1/235-574-ID_CsrB:0.224817,X79474.1/346-702-ID_CsrB:0.224817):0.223581):0.00859588,AE005507.1/6593-6234-ID_CsrB:0.456993):0.0108405,X60211.1/393-749-ID_Intron_gpI:0.467833):0.0100076):0.00861427):0.003497,X97396.1/1-359-ID_RNaseP_bact_a:0.489952):0.000489593,((AE017038.1/280255-279893-ID_T-box:0.465219,AE001171.1/8189-8540-ID_RNaseP_bact_a:0.465219):0.0221368,(M86534.1/28-414-ID_Intron_gpI:0.462205,AP001118.1/93360-92985-ID_RNaseP_bact_a:0.462205):0.0251507):0.0030857):0.00104198):0.00288796):0.000591487,(((((((AF545070.1/111-399-ID_snoTBR17:0.473787,X04992.1/244-574-ID_7SK:0.473787):0.0135069,AF221940.1/103-499-ID_Telomerase-vert:0.487294):0.00261006,((((AY344041.1/1-342-ID_IRES_HCV:0.481588,((((AF044326.1/1-349-ID_RNaseP_nuc:0.371085,AF004376.1/1-331-ID_RNaseP_nuc:0.371085):0.0732816,(AF044737.1/1-397-ID_RNaseP_nuc:0.429666,(AF004371.1/5-310-ID_RNaseP_nuc:0.409281,AF044328.1/1-326-ID_RNaseP_nuc:0.409281):0.020385):0.0147015):0.0190172,X56558.1/5-317-ID_RNaseP_nuc:0.463384):0.0122928,((L12745.1/413-775-ID_RNaseP_nuc:0.445646,AF186227.1/8-348-ID_RNaseP_nuc:0.445646):0.0120422,L12748.1/280-611-ID_RNaseP_nuc:0.457688):0.0179894):0.00591102):0.000798494,AF186223.1/1-313-ID_RNaseP_nuc:0.482387):0.00237504,U31003.1/348-640-ID_RNaseP_nuc:0.484762):0.0017339,AE008751.1/15371-15034-ID_rne5:0.486496):0.00340891):0.00166824,K00559.1/358-661-ID_IRES_c-myc:0.491573):0.0010235,((((((AE013778.1/6514-6177-ID_rne5:0.415632,AF259269.1/38-376-ID_rne5:0.415632):0.0247563,AF259270.1/37-377-ID_rne5:0.440388):0.0313225,X55026.1/23712-24006-ID_Intron_gpI:0.47171):0.011432,(M15669.1/335-592-ID_Intron_gpI:0.464292,U38804.1/23536-23808-ID_tmRNA:0.464292):0.0188506):0.00700644,((X04465.1/50547-50846-ID_Intron_gpI:0.47821,X55026.1/82089-82425-ID_Intron_gpI:0.47821):0.00868598,(((((AF041468.1/50514-50188-ID_tmRNA:0.440533,AE001118.1/7347-6989-ID_tmRNA:0.440533):0.0195402,(U30821.1/84810-84519-ID_tmRNA:0.454787,AF169626.1/1-304-ID_tmRNA:0.454787):0.0052858):0.0111814,Z67753.1/95843-96210-ID_tmRNA:0.471254):0.00504133,M26649.1/1-332-ID_U3:0.476295):0.00535956,AC074317.5/11254-10896-ID_tmRNA:0.481655):0.00524095):0.00325277):0.000331283,((((((AF375586.1/1-311-ID_tmRNA:0.451573,(AF375585.1/1-311-ID_tmRNA:0.431691,AF375582.1/1-319-ID_tmRNA:0.431691):0.0198828):0.0149649,((AF375575.1/1-318-ID_tmRNA:0.44686,AF375568.1/1-301-ID_tmRNA:0.44686):0.0149693,U68082.1/22-361-ID_tmRNA:0.46183):0.00470835):0.00494885,(AF440336.1/1-322-ID_tmRNA:0.462013,AF375576.1/1-322-ID_tmRNA:0.462013):0.00947365):0.00344071,((((AF375579.1/1-308-ID_tmRNA:0.418973,AF375567.2/1-304-ID_tmRNA:0.418973):0.037326,AE006373.1/6190-5835-ID_tmRNA:0.456299):0.00897858,(((AF375570.1/1-307-ID_tmRNA:0.430115,AF375569.1/1-307-ID_tmRNA:0.430115):0.00780067,(AE006568.1/801-1145-ID_tmRNA:0.38083,AE007393.1/1725-2069-ID_tmRNA:0.38083):0.0570857):0.0172388,AF375574.1/1-307-ID_tmRNA:0.455155):0.0101227):0.00503132,(AE010567.1/1932-1589-ID_tmRNA:0.447879,AL139078.2/71393-71035-ID_tmRNA:0.447879):0.0224294):0.00461885):0.00777021,(AY040836.1/1-317-ID_tmRNA:0.472384,((U68081.1/22-355-ID_tmRNA:0.416616,U68080.1/22-339-ID_tmRNA:0.416616):0.0411107,AY040838.1/1-306-ID_tmRNA:0.457727):0.0146568):0.010314):0.00305063,((((AY082650.1/1-339-ID_tmRNA:0.413642,AY082653.1/1-345-ID_tmRNA:0.413642):0.024776,AY082651.1/1-347-ID_tmRNA:0.438419):0.0385762,(AB003477.1/1390-1780-ID_tmRNA:0.475364,D90916.1/46448-46053-ID_tmRNA:0.475364):0.00163037):0.00702611,((((((((AL646061.1/130228-129869-ID_tmRNA:0.374418,AE002452.1/5751-5389-ID_tmRNA:0.374418):0.0733136,AL583919.1/121055-121422-ID_tmRNA:0.447732):0.0122353,AE001939.1/5041-5389-ID_tmRNA:0.459967):0.00699845,AE011783.1/5129-4733-ID_tmRNA:0.466965):0.00223485,(AE004078.1/5137-5491-ID_tmRNA:0.464537,U20246.1/1-318-ID_tmRNA:0.464537):0.00466338):0.00522631,(((AF389968.1/20-335-ID_tmRNA:0.431493,AF389985.1/20-331-ID_tmRNA:0.431493):0.0144475,U68077.1/22-343-ID_tmRNA:0.44594):0.0111289,U68076.1/22-334-ID_tmRNA:0.457069):0.0173577):0.00287503,((AE004170.1/3459-3093-ID_tmRNA:0.3702,AE006115.1/421-55-ID_tmRNA:0.3702):0.0753653,(AY040837.1/1-325-ID_tmRNA:0.418762,AF389960.1/20-340-ID_tmRNA:0.418762):0.0268033):0.0317363):0.00449911,((Z99121.2/35763-35404-ID_tmRNA:0.44938,AE007587.1/2639-2995-ID_tmRNA:0.44938):0.0278731,AE000590.1/7784-7399-ID_tmRNA:0.477254):0.00454712):0.00222018):0.00172773):0.00473145):0.0021162):0.000646532,Z17234.1/2999-3375-ID_Intron_gpI:0.493243):0.00129724,(AE015163.1/5083-4833-ID_SraC_RyeA:0.482254,((AY090598.1/1-305-ID_RNase_MRP:0.382091,AY090600.1/1-345-ID_RNase_MRP:0.382091):0.0555753,((AY090606.1/1-300-ID_RNase_MRP:0.380297,AY090602.1/17-309-ID_RNase_MRP:0.380297):0.034177,AY090596.1/15-361-ID_RNase_MRP:0.414474):0.0231923):0.0445881):0.0122856):0.000423372):0.00216991,AF022224.1/24-393-ID_IRES_Bag1:0.497133):0.00116673,((((AP005330.1/173115-173487-ID_Cobalamin:0.492853,((AL445565.1/151623-152009-ID_tmRNA:0.483736,(U39713.1/7687-8074-ID_tmRNA:0.469231,AP003190.2/21404-21044-ID_tmRNA:0.469231):0.0145055):0.00254908,AP001118.1/202977-202612-ID_tmRNA:0.486285):0.00656816):0.00163192,M15671.1/27-417-ID_Intron_gpI:0.494485):0.00150171,U68079.1/22-383-ID_tmRNA:0.495987):0.00152466,AF259268.1/37-432-ID_rne5:0.497512):0.00078845):0.000479996,((((X95574.1/807-620-ID_SSU_rRNA_5:0.455691,X80245.1/14829-14610-ID_SSU_rRNA_5:0.455691):0.022617,AC104040.3/19894-20073-ID_U72:0.478308):0.0109691,AJ306562.1/1-220-ID_U17:0.489277):0.00760663,(AE015272.1/4888-5096-ID_IS128:0.494864,AF186219.1/2-333-ID_RNaseP_nuc:0.494864):0.00201976):0.00189605):0.000570983,(((Y07609.1/151-354-ID_IRES_mnt:0.491715,((AC124712.5/89561-89837-ID_IRES_HIF1:0.442748,AL137129.4/84771-85050-ID_IRES_HIF1:0.442748):0.0420995,X59969.1/379-626-ID_IRES_Bip:0.484848):0.00686717):0.00612155,AC010145.10/67113-67436-ID_IRES_n-myc:0.497836):0.00066781,AJ490409.1/1-152-ID_snoZ178:0.498504):0.000846922):9.84371e-05,(AF221909.1/98-496-ID_Telomerase-vert:0.482516,AF221922.1/94-490-ID_Telomerase-vert:0.482516):0.0169339):0.000101149,D49745.1/1-393-ID_IRES_HCV:0.499551):0.000124395):0.000228137,((AL606645.2/172825-172684-ID_mir-395:0.496734,AC084320.10/152194-152329-ID_mir-160:0.496734):0.00189,(AL161472.2/176684-176539-ID_mir-166:0.497533,AL138642.1/84877-84998-ID_mir-166:0.497533):0.00109085):0.00127938):6.22869e-06,M21085.1/9-299-ID_SRP_euk_arch:0.499909):0;
